# Supplementary material for: SARS-CoV-2 exposure, symptoms and seroprevalence in healthcare workers in Sweden
Source: Nat Commun. 2020 Oct 8;11:5064. doi: 10.1038/s41467-020-18848-0 (PMC7544689; doi:10.1038/s41467-020-18848-0)
Supplement: Supplementary file 4 — Source Data File [file 41467_2020_18848_MOESM4_ESM.xlsx]

## Sheet: fig 1a
Seropositive individual #	fever	anosmia	ageusia	malaise
1	0	1	1	1
2	1	1	1	1
3	0	1	1	0
4	1	1	1	1
5	0	1	1	1
6	1	1	1	1
7	1	1	1	1
8	1	1	1	1
9	1	1	1	0
10	1	1	1	1
11	1	1	0	1
12	1	1	1	1
13	0	0	0	1
14	0	1	1	1
15	0	1	0	0
16	0	1	1	0
17	0	0	0	1
18	1	1	0	0
19	1	0	0	1
20	1	1	1	1
21	0	0	0	1
22	1	0	0	1
23	1	1	0	1
24	1	0	1	1
25	1	1	0	0
26	0	0	0	0
27	0	1	1	1
28	1	0	0	1
29	1	1	1	1
30	0	1	1	1
31	1	0	0	1
32	1	1	1	0
33	1	0	0	0
34	0	1	1	1
35	1	1	1	1
36	0	0	0	0
37	1	0	0	1
38	1	0	1	1
39	0	0	0	0
40	0	1	1	1
41	0	1	1	0
42	1	1	1	1
43	1	1	0	1
44	0	0	0	0
45	0	0	0	0
46	1	1	1	1
47	1	1	1	1
48	1	1	1	0
49	1	0	1	1
50	0	0	0	0
51	1	0	1	1
52	1	0	0	0
53	1	1	1	1
54	1	0	0	1
55	0	0	1	0
56	1	0	0	1
57	1	1	1	0
58	1	1	1	1
59	0	0	0	0
60	1	1	1	1
61	1	0	1	1
62	0	1	0	0
63	1	0	0	1
64	1	1	1	0
65	1	1	1	1
66	0	0	0	1
67	1	1	1	0
68	0	1	1	0
69	1	1	1	1
70	0	1	1	1
71	0	1	1	1
72	0	0	0	1
73	1	1	1	1
74	1	0	0	0
75	1	1	1	1
76	0	1	0	1
77	1	0	0	1
78	1	1	1	1
79	0	1	0	1
80	0	0	0	0
81	1	1	1	1
82	0	1	1	1
83	1	1	1	0
84	1	0	0	0
85	0	1	1	0
86	1	0	0	0
87	0	0	0	0
88	1	0	0	0
89	1	1	1	1
90	1	1	0	1
91	1	1	1	1
92	1	1	1	1
93	0	0	0	0
94	1	1	0	0
95	0	0	0	1
96	0	0	0	0
97	1	1	1	1
98	1	1	1	1
99	1	1	1	1
100	1	1	1	1
101	0	0	0	0
102	1	1	1	1
103	1	0	0	1
104	0	0	0	0
105	1	1	0	1
106	0	0	0	1
107	0	0	0	0
108	0	1	0	1
109	0	1	1	1
110	1	0	0	1
111	1	1	1	1
112	0	0	0	0
113	1	0	0	1
114	0	0	0	1
115	0	0	0	0
116	1	1	1	0
117	1	1	1	1
118	1	1	1	1
119	1	1	0	1
120	1	0	0	1
121	0	0	0	0
122	0	1	1	1
123	1	0	1	1
124	1	1	1	1
125	0	1	1	1
126	1	0	0	0
127	1	1	1	1
128	1	1	1	1
129	0	1	0	1
130	1	1	1	1
131	1	1	1	0
132	1	0	0	0
133	1	1	1	1
134	0	0	0	0
135	1	0	1	1
136	1	1	1	1
137	1	0	0	0
138	0	1	1	1
139	1	1	1	0
140	1	0	0	1
141	1	0	0	1
142	1	1	1	1
143	1	1	1	1
144	1	0	1	1
145	1	1	0	1
146	0	1	1	0
147	1	1	1	1
148	1	1	1	1
149	0	0	0	0
150	1	1	1	1
151	1	1	1	1
152	1	1	1	0
153	1	1	0	1
154	1	1	1	1
155	1	0	0	1
156	0	1	1	1
157	0	0	0	0
158	1	0	0	1
159	1	0	0	1
160	0	0	0	1
161	0	0	0	0
162	0	0	0	0
163	1	1	1	1
164	1	0	1	1
165	1	0	0	1
166	1	1	1	1
167	0	1	0	1
168	0	0	0	1
169	1	0	0	1
170	0	0	0	0
171	1	0	0	1
172	0	0	0	0
173	1	0	0	0
174	1	0	1	0
175	1	1	0	1
176	0	0	0	0
177	1	1	1	1
178	0	0	0	0
179	1	1	0	1
180	1	1	1	1
181	1	1	1	1
182	0	0	0	1
183	0	1	0	1
184	1	1	1	1
185	0	1	1	0
186	1	1	1	1
187	1	1	1	1
188	1	1	1	1
189	1	0	0	1
190	0	0	0	0
191	0	1	1	1
192	1	0	0	1
193	0	0	0	1
194	0	1	1	1
195	0	1	0	1
196	0	1	1	1
197	1	1	1	1
198	1	0	0	1
199	1	0	0	0
200	1	0	1	0
201	0	0	0	0
202	1	0	0	1
203	1	0	0	1
204	1	1	1	1
205	1	1	1	1
206	0	0	0	0
207	1	1	1	1
208	0	1	1	0
209	1	0	0	1
210	1	0	0	1
211	1	1	1	0
212	0	0	0	0
213	1	1	1	1
214	0	0	0	1
215	0	0	0	0
216	1	1	1	1
217	0	0	0	0
218	0	0	0	0
219	1	1	1	1
220	1	1	1	1
221	0	1	1	1
222	1	0	0	1
223	1	0	0	0
224	1	1	1	1
225	1	0	0	1
226	0	0	0	0
227	1	1	0	0
228	1	0	1	1
229	1	1	1	1
230	1	1	1	1
231	1	1	1	1
232	0	1	1	0
233	1	1	0	0
234	0	0	0	1
235	1	1	1	1
236	1	0	0	0
237	1	0	0	0
238	0	1	1	1
239	0	0	0	0
240	1	1	1	1
241	0	0	1	0
242	1	1	1	1
243	1	1	1	0
244	1	1	1	1
245	0	0	0	0
246	0	0	0	0
247	0	1	1	1
248	1	1	0	1
249	0	1	1	0
250	1	0	1	1
251	0	0	0	1
252	1	1	0	1
253	1	1	0	0
254	1	0	0	1
255	0	0	1	1
256	0	0	0	1
257	1	1	1	1
258	1	1	1	1
259	0	0	0	0
260	0	1	1	1
261	1	0	0	0
262	0	1	1	0
263	0	0	0	0
264	1	1	1	1
265	1	1	1	1
266	1	0	0	1
267	1	1	1	1
268	0	1	0	1
269	0	1	0	1
270	0	0	0	0

## Sheet: fig 1b
Seronegative individual #	fever	anosmia	ageusia	malaise
1	0	0	0	1
2	1	0	0	1
3	1	0	0	0
4	0	1	1	1
5	0	0	0	0
6	0	0	0	1
7	0	0	0	1
8	0	0	0	1
9	1	0	0	1
10	0	0	0	0
11	1	0	0	1
12	0	0	0	0
13	0	0	0	0
14	1	0	0	0
15	0	0	0	1
16	0	0	0	1
17	0	0	0	0
18	0	0	0	0
19	0	0	0	1
20	0	0	0	0
21	0	0	0	1
22	0	0	0	0
23	0	0	0	0
24	1	0	0	0
25	0	0	0	0
26	0	0	0	0
27	0	0	0	1
28	0	0	0	0
29	1	1	1	1
30	0	0	0	0
31	1	0	0	1
32	1	0	0	0
33	0	0	0	0
34	0	0	0	0
35	0	0	0	0
36	0	0	0	0
37	0	0	0	0
38	0	0	0	1
39	0	0	0	0
40	0	0	0	1
41	1	0	0	0
42	0	0	0	0
43	0	0	0	1
44	0	0	0	1
45	0	0	0	0
46	0	0	0	0
47	1	0	0	0
48	0	0	0	0
49	0	0	0	0
50	0	0	0	0
51	0	0	0	1
52	1	0	0	0
53	0	0	0	1
54	0	0	0	0
55	0	0	0	1
56	0	0	0	0
57	0	0	0	0
58	0	0	0	1
59	0	0	0	0
60	0	0	0	0
61	1	0	0	1
62	0	0	0	0
63	1	0	0	1
64	0	0	0	0
65	0	0	0	0
66	0	0	0	1
67	0	0	0	1
68	0	0	0	0
69	0	0	0	0
70	0	0	0	0
71	1	0	0	1
72	1	0	0	1
73	0	0	0	0
74	0	0	0	0
75	0	0	0	0
76	0	0	0	0
77	1	0	0	1
78	0	0	0	0
79	0	0	0	1
80	0	0	0	0
81	0	0	0	0
82	0	0	0	1
83	1	0	0	1
84	1	0	0	1
85	0	0	0	0
86	0	0	0	1
87	0	0	0	0
88	0	1	0	0
89	0	0	0	0
90	0	0	0	0
91	0	0	0	0
92	0	0	0	0
93	0	0	0	0
94	1	0	0	1
95	0	0	0	0
96	0	0	0	0
97	0	0	0	0
98	0	1	1	1
99	0	0	0	0
100	0	0	0	1
101	1	0	0	0
102	1	0	0	1
103	1	1	0	1
104	0	0	0	0
105	0	1	0	1
106	1	0	0	1
107	0	0	0	1
108	0	0	0	0
109	0	0	0	0
110	0	0	0	0
111	1	0	0	0
112	1	0	0	1
113	0	0	0	0
114	0	0	0	1
115	0	0	0	0
116	1	0	0	0
117	0	0	0	1
118	0	0	0	0
119	1	0	0	0
120	0	0	0	0
121	0	0	0	0
122	0	0	0	1
123	1	1	1	1
124	0	0	0	0
125	0	0	0	0
126	0	0	0	0
127	1	0	0	0
128	0	0	0	0
129	0	0	0	1
130	1	0	0	0
131	1	0	1	1
132	0	0	0	0
133	0	0	0	0
134	0	0	0	0
135	1	0	0	1
136	0	0	0	0
137	0	0	0	0
138	0	0	0	0
139	1	0	0	0
140	0	0	0	0
141	1	0	0	1
142	1	0	0	0
143	0	0	0	0
144	1	0	0	1
145	0	0	0	1
146	0	0	0	1
147	0	0	0	0
148	0	0	0	0
149	0	0	0	0
150	1	0	0	1
151	1	0	0	1
152	1	0	0	1
153	1	0	0	1
154	0	0	0	0
155	0	0	0	0
156	1	0	0	1
157	0	0	0	0
158	0	0	0	0
159	0	0	0	1
160	0	0	0	1
161	1	0	0	1
162	1	0	0	0
163	0	0	0	1
164	0	0	0	0
165	0	0	0	1
166	1	0	0	1
167	0	0	0	1
168	0	0	0	0
169	0	0	0	1
170	0	0	0	1
171	1	0	0	0
172	0	0	1	1
173	1	0	0	1
174	0	0	0	1
175	0	0	0	0
176	0	0	0	0
177	1	0	0	1
178	0	0	0	0
179	1	0	0	1
180	0	0	0	1
181	1	0	0	1
182	0	0	0	0
183	0	0	0	0
184	0	0	0	0
185	0	0	0	0
186	0	0	0	0
187	0	0	0	0
188	0	0	0	0
189	1	0	0	1
190	0	1	0	1
191	0	0	0	1
192	0	0	0	1
193	0	0	0	0
194	0	0	0	0
195	0	0	0	0
196	0	0	0	0
197	0	0	0	0
198	0	0	0	0
199	0	0	0	0
200	1	0	0	1
201	1	0	0	0
202	1	0	0	0
203	0	0	0	0
204	0	0	0	0
205	0	0	0	0
206	0	0	0	1
207	0	0	0	1
208	0	0	0	0
209	0	0	0	0
210	1	0	0	1
211	0	0	1	1
212	0	0	0	0
213	0	0	0	1
214	0	0	0	1
215	0	0	0	0
216	0	0	0	0
217	0	0	0	0
218	0	0	0	0
219	0	0	0	0
220	0	0	0	0
221	0	0	0	0
222	1	0	0	1
223	0	0	0	0
224	0	0	0	0
225	0	0	0	0
226	0	0	0	1
227	0	0	0	0
228	0	0	0	1
229	0	0	0	0
230	0	0	0	0
231	0	0	0	1
232	0	0	0	1
233	0	0	0	1
234	1	0	0	1
235	0	0	1	1
236	0	0	0	0
237	0	0	0	0
238	0	0	0	0
239	1	0	0	1
240	0	0	0	0
241	0	0	0	0
242	0	0	0	0
243	1	0	0	1
244	0	0	0	0
245	0	0	0	0
246	0	0	0	0
247	0	0	0	0
248	1	0	0	1
249	0	0	0	1
250	0	0	0	1
251	0	0	0	0
252	0	0	0	1
253	0	0	0	1
254	0	0	0	1
255	1	0	0	1
256	0	0	0	0
257	0	0	0	0
258	0	0	0	0
259	0	0	0	0
260	0	0	0	0
261	0	0	0	0
262	0	0	0	1
263	0	0	0	0
264	0	0	0	0
265	0	0	0	0
266	0	0	0	0
267	0	0	0	0
268	0	0	0	1
269	0	0	0	1
270	0	0	0	0

## Sheet: fig 2
variable	pval	or	ci
Anosmia	2.01805e-120	28.4329	20.612 - 39.539
Ageusia	1.6732e-99	19.2149	14.252 - 26.09
Fever	1.90343e-55	6.26891	4.944 - 7.963
Malaise	3.14872e-25	3.2073	2.547 - 4.051
Headache	1.46356e-18	2.68605	2.134 - 3.391
Cough	4.42602e-18	2.6555	2.119 - 3.329
Abdominal symptoms	5.89626e-11	2.36983	1.829 - 3.062
Shortness of breath	2.08187e-09	2.34938	1.774 - 3.099
Other symptoms	2.30289e-07	2.29839	1.675 - 3.135
Runny nose	4.71374e-06	1.67693	1.338 - 2.1
Sore throat	0.572391	1.06789	0.851 - 1.338
Anosmia and/or ageusia	1.2245e-119	21.9	16.463 - 29.325
COVID-19 triad 1: Anosmia/ageusia, malaise, and cough	2.00919e-49	11.9	8.388 - 17.048
COVID-19 triad 2: Anosmia/ageusia, malaise, and fever	1.64204e-69	18.6	12.942 - 27.169

## Sheet: fig 3
variable	pval	or	ci
patient_contact	4.24266e-08	2.85681	1.873 - 4.523
covid_patient_contact_non_covid	0.00275471	1.43119	1.126 - 1.823
non_covid_patient_contact_no_patient_contact	7.73526e-05	2.32699	1.484 - 3.771
covid_patient_contact_no_patient_contact	8.49632e-10	3.33067	2.156 - 5.331

## Sheet: fig 4
variable	pval	or	ci
patient_contact_physicians_no_patient_contact	5.69096e-05	2.53635	1.567 - 4.221
patient_contact_nurses_no_patient_contact	2.13424e-07	2.99798	1.905 - 4.874
patient_contact_assistant_nurses_no_patient_contact	2.16239e-09	3.66072	2.29 - 6.031
patient_contact_other_medical_staff_no_patient_contact	0.074512	1.65684	0.934 - 2.969

## Sheet: tab 1
	All	Seronegative	Seropositive
	n=2149	n=1739	n=410
Age (years), mean (SD)	44 (12)	44 (12)	43 (12)
Age: Missing, n (%)	2 (0.0009)	1 (0.0006)	1 (0.002)
Female, n (%)	1815 (85)	1475 (85)	340 (83)
Male, n (%)	331 (15)	261 (15)	70 (17)
Sex: Missing, n (%)	3 (0)	3 (0)	0 (0)
Symptoms since 1st January 2020, n (%):
Fever	538 (25)	304 (17)	234 (57)
Headache	991 (46)	722 (42)	269 (66)
Anosmia	283 (13)	66 (4)	217 (53)
Ageusia	289 (13)	85 (5)	204 (50)
Cough	716 (33)	503 (29)	213 (52)
Malaise	912 (42)	644 (37)	268 (65)
Common cold	738 (34)	557 (32)	181 (44)
Abdominal symptoms	382 (18)	261 (15)	121 (30)
Sore throat	822 (38)	660 (38)	162 (40)
Shortness of breath	303 (14)	205 (12)	98 (24)
Missing	0 (0)	0 (0)	0 (0)
Degree of symptoms, n (%):
Mild	1573 (73)	1253 (72)	320 (78)
Severe	116 (5)	63 (4)	53 (13)
No symptoms	460 (21)	423 (24)	37 (9)
Missing	0 (0)	0 (0)	0 (0)
Exposure, n (%):
Physicians	439 (21)	355 (21)	84 (21)
Nurses	636 (31)	497 (30)	139 (35)
Assisting nurses	428 (21)	319 (19)	109 (27)
Other healthcare staff	254 (12)	220 (13)	34 (9)
Employees with no patient contact	305 (15)	279 (17)	26 (7)
Direct patient contact	1764 (85)	1393 (83)	371 (93)
Direct contact with COVID-19 patients	962 (46)	734 (44)	228 (57)
Missing	80 (4)	67 (4)	13 (3)

## Sheet: tab 2
	n	Seronegative, n (%)	Seropositive, n (%)
Sex
Female	1815	1475 (81)	340 (19)
Male	331	261 (79)	70 (21)
Missing	3	3 (100)	0 (0)
Symptoms since 1st January 2020
Fever	538	304 (57)	234 (43)
Headache	991	722 (73)	269 (27)
Anosmia	283	66 (23)	217 (77)
Ageusia	289	85 (29)	204 (71)
Cough	716	503 (70)	213 (30)
Malaise	912	644 (71)	268 (29)
Common cold	738	557 (75)	181 (25)
Abdominal symptoms	382	261 (68)	121 (32)
Sore throat	822	660 (80)	162 (20)
Shortness of breath	303	205 (68)	98 (32)
Missing	0	0 (0)	0 (0)
Degree of symptoms
Mild	1573	1253 (80)	320 (20)
Severe	116	63 (54)	53 (46)
No symptoms	460	423 (92)	37 (8)
Missing	0	0 (0)	0 (0)
Exposure
Physicians	439	355 (81)	84 (19)
Nurses	636	497 (78)	139 (22)
Assisting nurses	428	319 (75)	109 (25)
Other healthcare staff	254	220 (87)	34 (13)
Employees with no patient contact	305	279 (91)	26 (9)
Direct patient contact	1764	1393 (79)	371 (21)
Direct contact with COVID-19 patients	962	734 (76)	228 (24)
Missing	80	67 (84)	13 (16)

## Sheet: fig s1
sample no	Assay result	antigen	MFI	Sample_class
1	Negative result	Spike trimer	128	Negative validation control
2	Negative result	Spike trimer	159	Negative validation control
3	Negative result	Spike trimer	111	Negative validation control
4	Negative result	Spike trimer	136	Negative validation control
5	Negative result	Spike trimer	129	Negative validation control
6	Negative result	Spike trimer	62	Negative validation control
7	Negative result	Spike trimer	186	Negative validation control
8	Negative result	Spike trimer	48	Negative validation control
9	Negative result	Spike trimer	140	Negative validation control
10	Negative result	Spike trimer	149	Negative validation control
11	Negative result	Spike trimer	383	Negative validation control
12	Negative result	Spike trimer	172	Negative validation control
13	Negative result	Spike trimer	314	Negative validation control
14	Negative result	Spike trimer	33	Negative validation control
15	Negative result	Spike trimer	44	Negative validation control
16	Negative result	Spike trimer	55	Negative validation control
17	Negative result	Spike trimer	54	Negative validation control
18	Negative result	Spike trimer	262	Negative validation control
19	Negative result	Spike trimer	130	Negative validation control
20	Negative result	Spike trimer	73	Negative validation control
21	Negative result	Spike trimer	84	Negative validation control
22	Negative result	Spike trimer	108	Negative validation control
23	Negative result	Spike trimer	129	Negative validation control
24	Negative result	Spike trimer	147	Negative validation control
25	Negative result	Spike trimer	166	Negative validation control
26	Negative result	Spike trimer	192	Negative validation control
27	Negative result	Spike trimer	88	Negative validation control
28	Negative result	Spike trimer	138	Negative validation control
29	Negative result	Spike trimer	81	Negative validation control
30	Negative result	Spike trimer	151	Negative validation control
31	Negative result	Spike trimer	126	Negative validation control
32	Negative result	Spike trimer	105	Negative validation control
33	Negative result	Spike trimer	120	Negative validation control
34	Negative result	Spike trimer	83	Negative validation control
35	Negative result	Spike trimer	208	Negative validation control
36	Negative result	Spike trimer	63	Negative validation control
37	Negative result	Spike trimer	232	Negative validation control
38	Negative result	Spike trimer	48	Negative validation control
39	Negative result	Spike trimer	160	Negative validation control
40	Negative result	Spike trimer	95	Negative validation control
41	Negative result	Spike trimer	186	Negative validation control
42	Negative result	Spike trimer	141	Negative validation control
43	Negative result	Spike trimer	162	Negative validation control
44	Negative result	Spike trimer	257	Negative validation control
45	Negative result	Spike trimer	77	Negative validation control
46	Negative result	Spike trimer	64	Negative validation control
47	Negative result	Spike trimer	46	Negative validation control
48	Negative result	Spike trimer	179	Negative validation control
49	Negative result	Spike trimer	616	Negative validation control
50	Negative result	Spike trimer	126	Negative validation control
51	Negative result	Spike trimer	105	Negative validation control
52	Negative result	Spike trimer	144	Negative validation control
53	Negative result	Spike trimer	182	Negative validation control
54	Negative result	Spike trimer	101	Negative validation control
55	Negative result	Spike trimer	111	Negative validation control
56	Negative result	Spike trimer	109	Negative validation control
57	Negative result	Spike trimer	106	Negative validation control
58	Negative result	Spike trimer	90	Negative validation control
59	Negative result	Spike trimer	176	Negative validation control
60	Negative result	Spike trimer	121	Negative validation control
61	Negative result	Spike trimer	465	Negative validation control
62	Negative result	Spike trimer	95	Negative validation control
63	Negative result	Spike trimer	241	Negative validation control
64	Negative result	Spike trimer	217	Negative validation control
65	Negative result	Spike trimer	142	Negative validation control
66	Negative result	Spike trimer	36	Negative validation control
67	Negative result	Spike trimer	1954	Negative validation control
68	Negative result	Spike trimer	320	Negative validation control
69	Negative result	Spike trimer	50	Negative validation control
70	Negative result	Spike trimer	26	Negative validation control
71	Negative result	Spike trimer	39	Negative validation control
72	Negative result	Spike trimer	92	Negative validation control
73	Negative result	Spike trimer	165	Negative validation control
74	Negative result	Spike trimer	102	Negative validation control
75	Negative result	Spike trimer	284	Negative validation control
76	Negative result	Spike trimer	140	Negative validation control
77	Negative result	Spike trimer	66	Negative validation control
78	Negative result	Spike trimer	28	Negative validation control
79	Negative result	Spike trimer	54	Negative validation control
80	Negative result	Spike trimer	132	Negative validation control
81	Negative result	Spike trimer	92	Negative validation control
82	Negative result	Spike trimer	146	Negative validation control
83	Negative result	Spike trimer	133	Negative validation control
84	Negative result	Spike trimer	139	Negative validation control
85	Negative result	Spike trimer	47	Negative validation control
86	Negative result	Spike trimer	88	Negative validation control
87	Negative result	Spike trimer	51	Negative validation control
88	Negative result	Spike trimer	36	Negative validation control
89	Negative result	Spike trimer	60	Negative validation control
90	Negative result	Spike trimer	142	Negative validation control
91	Negative result	Spike trimer	172	Negative validation control
92	Negative result	Spike trimer	256	Negative validation control
93	Negative result	Spike trimer	168	Negative validation control
94	Negative result	Spike trimer	605	Negative validation control
95	Negative result	Spike trimer	138	Negative validation control
96	Negative result	Spike trimer	154	Negative validation control
97	Negative result	Spike trimer	157	Negative validation control
98	Negative result	Spike trimer	56	Negative validation control
99	Negative result	Spike trimer	215	Negative validation control
100	Negative result	Spike trimer	205	Negative validation control
101	Negative result	Spike trimer	184	Negative validation control
102	Negative result	Spike trimer	134	Negative validation control
103	Negative result	Spike trimer	72	Negative validation control
104	Negative result	Spike trimer	232	Negative validation control
105	Negative result	Spike trimer	306	Negative validation control
106	Negative result	Spike trimer	98	Negative validation control
107	Negative result	Spike trimer	415	Negative validation control
108	Negative result	Spike trimer	174	Negative validation control
109	Negative result	Spike trimer	170	Negative validation control
110	Negative result	Spike trimer	164	Negative validation control
111	Negative result	Spike trimer	278	Negative validation control
112	Negative result	Spike trimer	920	Negative validation control
113	Negative result	Spike trimer	147	Negative validation control
114	Negative result	Spike trimer	246	Negative validation control
115	Negative result	Spike trimer	209	Negative validation control
116	Negative result	Spike trimer	103	Negative validation control
117	Negative result	Spike trimer	94	Negative validation control
118	Negative result	Spike trimer	64	Negative validation control
119	Negative result	Spike trimer	314	Negative validation control
120	Negative result	Spike trimer	178	Negative validation control
121	Negative result	Spike trimer	239	Negative validation control
122	Negative result	Spike trimer	104	Negative validation control
123	Negative result	Spike trimer	140	Negative validation control
124	Negative result	Spike trimer	414	Negative validation control
125	Negative result	Spike trimer	58	Negative validation control
126	Negative result	Spike trimer	136	Negative validation control
127	Negative result	Spike trimer	1174	Negative validation control
128	Negative result	Spike trimer	107	Negative validation control
129	Negative result	Spike trimer	134	Negative validation control
130	Negative result	Spike trimer	119	Negative validation control
131	Negative result	Spike trimer	51	Negative validation control
132	Negative result	Spike trimer	90	Negative validation control
133	Negative result	Spike trimer	256	Negative validation control
134	Negative result	Spike trimer	472	Negative validation control
135	Negative result	Spike trimer	124	Negative validation control
136	Negative result	Spike trimer	56	Negative validation control
137	Negative result	Spike trimer	130	Negative validation control
138	Negative result	Spike trimer	119	Negative validation control
139	Negative result	Spike trimer	938	Negative validation control
140	Negative result	Spike trimer	206	Negative validation control
141	Negative result	Spike trimer	443	Negative validation control
142	Negative result	Spike trimer	416	Negative validation control
143	Negative result	Spike trimer	133	Negative validation control
144	Negative result	Spike trimer	260	Negative validation control
145	Negative result	Spike trimer	104	Negative validation control
146	Negative result	Spike trimer	106	Negative validation control
147	Negative result	Spike trimer	1639	Negative validation control
148	Negative result	Spike trimer	232	Negative validation control
149	Negative result	Spike trimer	226	Negative validation control
150	Negative result	Spike trimer	193	Negative validation control
151	Negative result	Spike trimer	63	Negative validation control
152	Negative result	Spike trimer	161	Negative validation control
153	Negative result	Spike trimer	79	Negative validation control
154	Negative result	Spike trimer	106	Negative validation control
155	Negative result	Spike trimer	149	Negative validation control
156	Negative result	Spike trimer	90	Negative validation control
157	Negative result	Spike trimer	90	Negative validation control
158	Negative result	Spike trimer	132	Negative validation control
159	Negative result	Spike trimer	148	Negative validation control
160	Negative result	Spike trimer	178	Negative validation control
161	Negative result	Spike trimer	156	Negative validation control
162	Negative result	Spike trimer	197	Negative validation control
163	Negative result	Spike trimer	142	Negative validation control
164	Negative result	Spike trimer	58	Negative validation control
165	Negative result	Spike trimer	98	Negative validation control
166	Negative result	Spike trimer	118	Negative validation control
167	Negative result	Spike trimer	143	Negative validation control
168	Negative result	Spike trimer	424	Negative validation control
169	Negative result	Spike trimer	196	Negative validation control
170	Negative result	Spike trimer	70	Negative validation control
171	Negative result	Spike trimer	40	Negative validation control
172	Negative result	Spike trimer	225	Negative validation control
173	Negative result	Spike trimer	84	Negative validation control
174	Negative result	Spike trimer	174	Negative validation control
175	Negative result	Spike trimer	129	Negative validation control
176	Negative result	Spike trimer	153	Negative validation control
177	Negative result	Spike trimer	40	Negative validation control
178	Negative result	Spike trimer	166	Negative validation control
179	Negative result	Spike trimer	89	Negative validation control
180	Negative result	Spike trimer	98	Negative validation control
181	Negative result	Spike trimer	157	Negative validation control
182	Negative result	Spike trimer	228	Negative validation control
183	Negative result	Spike trimer	162	Negative validation control
184	Negative result	Spike trimer	132	Negative validation control
185	Negative result	Spike trimer	99	Negative validation control
186	Negative result	Spike trimer	406	Negative validation control
187	Negative result	Spike trimer	131	Negative validation control
188	Negative result	Spike trimer	190	Negative validation control
189	Negative result	Spike trimer	174	Negative validation control
190	Negative result	Spike trimer	190	Negative validation control
191	Negative result	Spike trimer	236	Negative validation control
192	Negative result	Spike trimer	242	Negative validation control
193	Negative result	Spike trimer	132	Negative validation control
194	Negative result	Spike trimer	86	Negative validation control
195	Negative result	Spike trimer	266	Negative validation control
196	Negative result	Spike trimer	206	Negative validation control
197	Negative result	Spike trimer	121	Negative validation control
198	Negative result	Spike trimer	130	Negative validation control
199	Negative result	Spike trimer	131	Negative validation control
200	Negative result	Spike trimer	154	Negative validation control
201	Negative result	Spike trimer	281	Negative validation control
202	Negative result	Spike trimer	276	Negative validation control
203	Negative result	Spike trimer	128	Negative validation control
204	Negative result	Spike trimer	88	Negative validation control
205	Negative result	Spike trimer	186	Negative validation control
206	Negative result	Spike trimer	268	Negative validation control
207	Negative result	Spike trimer	90	Negative validation control
208	Negative result	Spike trimer	94	Negative validation control
209	Negative result	Spike trimer	104	Negative validation control
210	Negative result	Spike trimer	94	Negative validation control
211	Negative result	Spike trimer	164	Negative validation control
212	Negative result	Spike trimer	250	Negative validation control
213	Negative result	Spike trimer	108	Negative validation control
214	Negative result	Spike trimer	163	Negative validation control
215	Negative result	Spike trimer	140	Negative validation control
216	Negative result	Spike trimer	99	Negative validation control
217	Negative result	Spike trimer	254	Negative validation control
218	Negative result	Spike trimer	64	Negative validation control
219	Negative result	Spike trimer	154	Negative validation control
220	Negative result	Spike trimer	116	Negative validation control
221	Negative result	Spike trimer	393	Negative validation control
222	Negative result	Spike trimer	160	Negative validation control
223	Negative result	Spike trimer	195	Negative validation control
224	Negative result	Spike trimer	66	Negative validation control
225	Negative result	Spike trimer	171	Negative validation control
226	Negative result	Spike trimer	1045	Negative validation control
227	Positive result	Spike trimer	2409	Negative validation control
228	Negative result	Spike trimer	102	Negative validation control
229	Negative result	Spike trimer	49	Negative validation control
230	Negative result	Spike trimer	200	Negative validation control
231	Negative result	Spike trimer	132	Negative validation control
232	Negative result	Spike trimer	63	Negative validation control
233	Negative result	Spike trimer	128	Negative validation control
234	Negative result	Spike trimer	87	Negative validation control
235	Negative result	Spike trimer	102	Negative validation control
236	Negative result	Spike trimer	150	Negative validation control
237	Negative result	Spike trimer	687	Negative validation control
238	Negative result	Spike trimer	172	Negative validation control
239	Negative result	Spike trimer	108	Negative validation control
240	Negative result	Spike trimer	126	Negative validation control
241	Negative result	Spike trimer	54	Negative validation control
242	Negative result	Spike trimer	60	Negative validation control
243	Negative result	Spike trimer	83	Negative validation control
244	Negative result	Spike trimer	134	Negative validation control
245	Negative result	Spike trimer	57	Negative validation control
246	Negative result	Spike trimer	108	Negative validation control
247	Negative result	Spike trimer	108	Negative validation control
248	Negative result	Spike trimer	131	Negative validation control
249	Negative result	Spike trimer	188	Negative validation control
250	Negative result	Spike trimer	82	Negative validation control
251	Negative result	Spike trimer	132	Negative validation control
252	Negative result	Spike trimer	153	Negative validation control
253	Negative result	Spike trimer	429	Negative validation control
254	Negative result	Spike trimer	219	Negative validation control
255	Negative result	Spike trimer	80	Negative validation control
256	Negative result	Spike trimer	194	Negative validation control
257	Negative result	Spike trimer	122	Negative validation control
258	Negative result	Spike trimer	162	Negative validation control
259	Negative result	Spike trimer	83	Negative validation control
260	Negative result	Spike trimer	94	Negative validation control
261	Negative result	Spike trimer	181	Negative validation control
262	Negative result	Spike trimer	42	Negative validation control
263	Negative result	Spike trimer	212	Negative validation control
264	Negative result	Spike trimer	56	Negative validation control
265	Negative result	Spike trimer	33	Negative validation control
266	Negative result	Spike trimer	90	Negative validation control
267	Negative result	Spike trimer	74	Negative validation control
268	Negative result	Spike trimer	198	Negative validation control
269	Negative result	Spike trimer	37	Negative validation control
270	Negative result	Spike trimer	126	Negative validation control
271	Negative result	Spike trimer	111	Negative validation control
272	Negative result	Spike trimer	91	Negative validation control
273	Negative result	Spike trimer	28	Negative validation control
274	Negative result	Spike trimer	100	Negative validation control
275	Negative result	Spike trimer	171	Negative validation control
276	Negative result	Spike trimer	183	Negative validation control
277	Negative result	Spike trimer	129	Negative validation control
278	Negative result	Spike trimer	74	Negative validation control
279	Negative result	Spike trimer	495	Negative validation control
280	Negative result	Spike trimer	85	Negative validation control
281	Negative result	Spike trimer	152	Negative validation control
282	Negative result	Spike trimer	137	Negative validation control
283	Negative result	Spike trimer	154	Negative validation control
284	Negative result	Spike trimer	78	Negative validation control
285	Negative result	Spike trimer	132	Negative validation control
286	Negative result	Spike trimer	203	Negative validation control
287	Negative result	Spike trimer	144	Negative validation control
288	Negative result	Spike trimer	127	Negative validation control
289	Negative result	Spike trimer	96	Negative validation control
290	Positive result	Spike trimer	13498	Positive validation control
291	Positive result	Spike trimer	11938	Positive validation control
292	Positive result	Spike trimer	7746	Positive validation control
293	Positive result	Spike trimer	12523	Positive validation control
294	Positive result	Spike trimer	2860	Positive validation control
295	Positive result	Spike trimer	12216	Positive validation control
296	Positive result	Spike trimer	6018	Positive validation control
297	Positive result	Spike trimer	12450	Positive validation control
298	Positive result	Spike trimer	19598	Positive validation control
299	Positive result	Spike trimer	25925	Positive validation control
300	Positive result	Spike trimer	17821	Positive validation control
301	Positive result	Spike trimer	14507	Positive validation control
302	Positive result	Spike trimer	16374	Positive validation control
303	Positive result	Spike trimer	18796	Positive validation control
304	Positive result	Spike trimer	4292	Positive validation control
305	Positive result	Spike trimer	7868	Positive validation control
306	Positive result	Spike trimer	8166	Positive validation control
307	Positive result	Spike trimer	8280	Positive validation control
308	Positive result	Spike trimer	15017	Positive validation control
309	Positive result	Spike trimer	15540	Positive validation control
310	Positive result	Spike trimer	9884	Positive validation control
311	Positive result	Spike trimer	12616	Positive validation control
312	Positive result	Spike trimer	16537	Positive validation control
313	Positive result	Spike trimer	17960	Positive validation control
314	Positive result	Spike trimer	14200	Positive validation control
315	Positive result	Spike trimer	9522	Positive validation control
316	Positive result	Spike trimer	18901	Positive validation control
317	Positive result	Spike trimer	12310	Positive validation control
318	Positive result	Spike trimer	8344	Positive validation control
319	Positive result	Spike trimer	14093	Positive validation control
320	Positive result	Spike trimer	12355	Positive validation control
321	Positive result	Spike trimer	17188	Positive validation control
322	Positive result	Spike trimer	17903	Positive validation control
323	Positive result	Spike trimer	18483	Positive validation control
324	Positive result	Spike trimer	4668	Positive validation control
325	Negative result	Spike trimer	159	Negative validation control
326	Negative result	Spike trimer	138	Negative validation control
327	Negative result	Spike trimer	124	Negative validation control
328	Negative result	Spike trimer	362	Negative validation control
329	Negative result	Spike trimer	174	Negative validation control
330	Negative result	Spike trimer	133	Negative validation control
331	Negative result	Spike trimer	88	Negative validation control
332	Negative result	Spike trimer	53	Negative validation control
333	Negative result	Spike trimer	136	Negative validation control
334	Negative result	Spike trimer	41	Negative validation control
335	Negative result	Spike trimer	71	Negative validation control
336	Negative result	Spike trimer	146	Negative validation control
337	Negative result	Spike trimer	1158	Negative validation control
338	Negative result	Spike trimer	123	Negative validation control
339	Negative result	Spike trimer	138	Negative validation control
340	Negative result	Spike trimer	100	Negative validation control
341	Negative result	Spike trimer	112	Negative validation control
342	Negative result	Spike trimer	54	Negative validation control
343	Negative result	Spike trimer	171	Negative validation control
344	Negative result	Spike trimer	154	Negative validation control
345	Negative result	Spike trimer	148	Negative validation control
346	Negative result	Spike trimer	168	Negative validation control
347	Negative result	Spike trimer	47	Negative validation control
348	Negative result	Spike trimer	116	Negative validation control
349	Negative result	Spike trimer	119	Negative validation control
350	Negative result	Spike trimer	142	Negative validation control
351	Negative result	Spike trimer	76	Negative validation control
352	Negative result	Spike trimer	65	Negative validation control
353	Negative result	Spike trimer	204	Negative validation control
354	Negative result	Spike trimer	359	Negative validation control
355	Negative result	Spike trimer	353	Negative validation control
356	Negative result	Spike trimer	164	Negative validation control
357	Negative result	Spike trimer	369	Negative validation control
358	Negative result	Spike trimer	138	Negative validation control
359	Negative result	Spike trimer	37	Negative validation control
360	Negative result	Spike trimer	64	Negative validation control
361	Negative result	Spike trimer	171	Negative validation control
362	Negative result	Spike trimer	55	Negative validation control
363	Negative result	Spike trimer	160	Negative validation control
364	Negative result	Spike trimer	84	Negative validation control
365	Negative result	Spike trimer	428	Negative validation control
366	Negative result	Spike trimer	182	Negative validation control
367	Negative result	Spike trimer	192	Negative validation control
368	Negative result	Spike trimer	77	Negative validation control
369	Negative result	Spike trimer	218	Negative validation control
370	Negative result	Spike trimer	76	Negative validation control
371	Negative result	Spike trimer	144	Negative validation control
372	Negative result	Spike trimer	113	Negative validation control
373	Negative result	Spike trimer	120	Negative validation control
374	Negative result	Spike trimer	153	Negative validation control
375	Negative result	Spike trimer	121	Negative validation control
376	Negative result	Spike trimer	132	Negative validation control
377	Negative result	Spike trimer	139	Negative validation control
378	Negative result	Spike trimer	78	Negative validation control
379	Negative result	Spike trimer	73	Negative validation control
380	Negative result	Spike trimer	109	Negative validation control
381	Negative result	Spike trimer	185	Negative validation control
382	Negative result	Spike trimer	156	Negative validation control
383	Negative result	Spike trimer	276	Negative validation control
384	Negative result	Spike trimer	175	Negative validation control
385	Negative result	Spike trimer	291	Negative validation control
386	Negative result	Spike trimer	220	Negative validation control
387	Negative result	Spike trimer	328	Negative validation control
388	Negative result	Spike trimer	70	Negative validation control
389	Negative result	Spike trimer	1347	Negative validation control
390	Negative result	Spike trimer	259	Negative validation control
391	Negative result	Spike trimer	125	Negative validation control
392	Negative result	Spike trimer	161	Negative validation control
393	Negative result	Spike trimer	130	Negative validation control
394	Negative result	Spike trimer	100	Negative validation control
395	Negative result	Spike trimer	782	Negative validation control
396	Negative result	Spike trimer	102	Negative validation control
397	Negative result	Spike trimer	108	Negative validation control
398	Negative result	Spike trimer	116	Negative validation control
399	Negative result	Spike trimer	600	Negative validation control
400	Negative result	Spike trimer	124	Negative validation control
401	Negative result	Spike trimer	248	Negative validation control
402	Negative result	Spike trimer	90	Negative validation control
403	Negative result	Spike trimer	83	Negative validation control
404	Negative result	Spike trimer	231	Negative validation control
405	Negative result	Spike trimer	181	Negative validation control
406	Negative result	Spike trimer	126	Negative validation control
407	Negative result	Spike trimer	180	Negative validation control
408	Negative result	Spike trimer	258	Negative validation control
409	Negative result	Spike trimer	228	Negative validation control
410	Positive result	Spike trimer	6160	Positive validation control
411	Positive result	Spike trimer	19006	Positive validation control
412	Positive result	Spike trimer	7190	Positive validation control
413	Positive result	Spike trimer	9044	Positive validation control
414	Positive result	Spike trimer	15287	Positive validation control
415	Positive result	Spike trimer	16373	Positive validation control
416	Negative result	Spike trimer	40	Positive validation control
417	Positive result	Spike trimer	4589	Positive validation control
418	Positive result	Spike trimer	9348	Positive validation control
419	Positive result	Spike trimer	22338	Positive validation control
420	Negative result	Spike trimer	65	Negative validation control
421	Negative result	Spike trimer	209	Negative validation control
422	Negative result	Spike trimer	157	Negative validation control
423	Negative result	Spike trimer	373	Negative validation control
424	Negative result	Spike trimer	43	Negative validation control
425	Negative result	Spike trimer	109	Negative validation control
426	Negative result	Spike trimer	102	Negative validation control
427	Negative result	Spike trimer	79	Negative validation control
428	Negative result	Spike trimer	155	Negative validation control
429	Negative result	Spike trimer	128	Negative validation control
430	Negative result	Spike trimer	68	Negative validation control
431	Negative result	Spike trimer	320	Negative validation control
432	Negative result	Spike trimer	48	Negative validation control
433	Negative result	Spike trimer	119	Negative validation control
434	Negative result	Spike trimer	95	Negative validation control
435	Negative result	Spike trimer	183	Negative validation control
436	Negative result	Spike trimer	233	Negative validation control
437	Negative result	Spike trimer	59	Negative validation control
438	Negative result	Spike trimer	643	Negative validation control
439	Negative result	Spike trimer	215	Negative validation control
440	Negative result	Spike trimer	43	Negative validation control
441	Negative result	Spike trimer	124	Negative validation control
442	Negative result	Spike trimer	119	Negative validation control
443	Negative result	Spike trimer	66	Negative validation control
444	Negative result	Spike trimer	73	Negative validation control
445	Negative result	Spike trimer	160	Negative validation control
446	Negative result	Spike trimer	175	Negative validation control
447	Negative result	Spike trimer	131	Negative validation control
448	Negative result	Spike trimer	463	Negative validation control
449	Negative result	Spike trimer	94	Negative validation control
450	Negative result	Spike trimer	161	Negative validation control
451	Negative result	Spike trimer	50	Negative validation control
452	Negative result	Spike trimer	339	Negative validation control
453	Negative result	Spike trimer	1268	Negative validation control
454	Negative result	Spike trimer	150	Negative validation control
455	Negative result	Spike trimer	145	Negative validation control
456	Negative result	Spike trimer	388	Negative validation control
457	Negative result	Spike trimer	174	Negative validation control
458	Negative result	Spike trimer	115	Negative validation control
459	Negative result	Spike trimer	96	Negative validation control
460	Negative result	Spike trimer	56	Negative validation control
461	Negative result	Spike trimer	298	Negative validation control
462	Negative result	Spike trimer	113	Negative validation control
463	Negative result	Spike trimer	103	Negative validation control
464	Negative result	Spike trimer	112	Negative validation control
465	Negative result	Spike trimer	180	Negative validation control
466	Negative result	Spike trimer	116	Negative validation control
467	Negative result	Spike trimer	120	Negative validation control
468	Negative result	Spike trimer	85	Negative validation control
469	Negative result	Spike trimer	98	Negative validation control
470	Negative result	Spike trimer	66	Negative validation control
471	Negative result	Spike trimer	104	Negative validation control
472	Negative result	Spike trimer	95	Negative validation control
473	Negative result	Spike trimer	140	Negative validation control
474	Negative result	Spike trimer	87	Negative validation control
475	Negative result	Spike trimer	124	Negative validation control
476	Negative result	Spike trimer	106	Negative validation control
477	Negative result	Spike trimer	219	Negative validation control
478	Negative result	Spike trimer	64	Negative validation control
479	Negative result	Spike trimer	98	Negative validation control
480	Negative result	Spike trimer	176	Negative validation control
481	Negative result	Spike trimer	67	Negative validation control
482	Negative result	Spike trimer	352	Negative validation control
483	Negative result	Spike trimer	67	Negative validation control
484	Negative result	Spike trimer	83	Negative validation control
485	Negative result	Spike trimer	280	Negative validation control
486	Negative result	Spike trimer	57	Negative validation control
487	Negative result	Spike trimer	180	Negative validation control
488	Positive result	Spike trimer	11510	Positive validation control
489	Positive result	Spike trimer	16929	Positive validation control
490	Positive result	Spike trimer	7187	Positive validation control
491	Positive result	Spike trimer	11006	Positive validation control
492	Positive result	Spike trimer	19282	Positive validation control
493	Positive result	Spike trimer	9726	Positive validation control
494	Positive result	Spike trimer	10142	Positive validation control
495	Positive result	Spike trimer	7679	Positive validation control
496	Positive result	Spike trimer	4628	Positive validation control
497	Positive result	Spike trimer	12015	Positive validation control
498	Negative result	Spike trimer	2560	Positive validation control
499	Positive result	Spike trimer	4274	Positive validation control
500	Positive result	Spike trimer	4247	Positive validation control
501	Positive result	Spike trimer	17359	Positive validation control
502	Positive result	Spike trimer	10678	Positive validation control
503	Positive result	Spike trimer	15888	Positive validation control
504	Positive result	Spike trimer	8474	Positive validation control
505	Positive result	Spike trimer	16680	Positive validation control
506	Positive result	Spike trimer	17748	Positive validation control
507	Positive result	Spike trimer	10714	Positive validation control
508	Positive result	Spike trimer	20965	Positive validation control
509	Positive result	Spike trimer	20816	Positive validation control
510	Positive result	Spike trimer	20072	Positive validation control
511	Positive result	Spike trimer	21160	Positive validation control
512	Positive result	Spike trimer	23164	Positive validation control
513	Positive result	Spike trimer	12180	Positive validation control
514	Positive result	Spike trimer	18286	Positive validation control
515	Positive result	Spike trimer	4246	Positive validation control
516	Positive result	Spike trimer	8043	Positive validation control
517	Positive result	Spike trimer	17725	Positive validation control
518	Positive result	Spike trimer	18480	Positive validation control
519	Positive result	Spike trimer	15814	Positive validation control
520	Positive result	Spike trimer	11823	Positive validation control
521	Positive result	Spike trimer	9159	Positive validation control
522	Positive result	Spike trimer	12998	Positive validation control
523	Positive result	Spike trimer	16522	Positive validation control
524	Positive result	Spike trimer	27732	Positive validation control
525	Positive result	Spike trimer	11581	Positive validation control
526	Positive result	Spike trimer	11974	Positive validation control
527	Positive result	Spike trimer	19831	Positive validation control
528	Positive result	Spike trimer	19236	Positive validation control
529	Positive result	Spike trimer	11434	Positive validation control
530	Positive result	Spike trimer	12979	Positive validation control
531	Positive result	Spike trimer	13856	Positive validation control
532	Positive result	Spike trimer	23278	Positive validation control
533	Positive result	Spike trimer	10621	Positive validation control
534	Positive result	Spike trimer	7657	Positive validation control
535	Positive result	Spike trimer	25831	Positive validation control
536	Positive result	Spike trimer	17344	Positive validation control
537	Positive result	Spike trimer	18881	Positive validation control
538	Positive result	Spike trimer	8778	Positive validation control
539	Positive result	Spike trimer	7449	Positive validation control
540	Positive result	Spike trimer	10918	Positive validation control
541	Positive result	Spike trimer	9039	Positive validation control
542	Positive result	Spike trimer	8253	Positive validation control
543	Positive result	Spike trimer	13504	Positive validation control
544	Positive result	Spike trimer	14783	Positive validation control
545	Positive result	Spike trimer	18503	Positive validation control
546	Positive result	Spike trimer	22383	Positive validation control
547	Positive result	Spike trimer	18886	Positive validation control
548	Positive result	Spike trimer	25692	Positive validation control
549	Positive result	Spike trimer	22580	Positive validation control
550	Positive result	Spike trimer	10815	Positive validation control
551	Positive result	Spike trimer	9990	Positive validation control
552	Positive result	Spike trimer	15882	Positive validation control
553	Positive result	Spike trimer	21604	Positive validation control
554	Positive result	Spike trimer	13031	Positive validation control
555	Positive result	Spike trimer	25390	Positive validation control
556	Positive result	Spike trimer	18526	Positive validation control
557	Positive result	Spike trimer	22115	Positive validation control
558	Positive result	Spike trimer	24763	Positive validation control
559	Positive result	Spike trimer	18375	Positive validation control
560	Positive result	Spike trimer	4912	Positive validation control
561	Positive result	Spike trimer	15225	Positive validation control
562	Positive result	Spike trimer	25751	Positive validation control
563	Positive result	Spike trimer	26285	Positive validation control
564	Positive result	Spike trimer	21906	Positive validation control
565	Positive result	Spike trimer	19572	Positive validation control
566	Positive result	Spike trimer	21314	Positive validation control
567	Positive result	Spike trimer	22568	Positive validation control
568	Positive result	Spike trimer	17701	Positive validation control
569	Positive result	Spike trimer	19072	Positive validation control
570	Positive result	Spike trimer	21836	Positive validation control
571	Positive result	Spike trimer	3670	Positive validation control
572	Positive result	Spike trimer	17724	Positive validation control
573	Positive result	Spike trimer	25112	Positive validation control
574	Positive result	Spike trimer	23532	Positive validation control
575	Positive result	Spike trimer	16518	Positive validation control
576	Positive result	Spike trimer	22127	Positive validation control
577	Positive result	Spike trimer	21952	Positive validation control
578	Positive result	Spike trimer	12075	Positive validation control
579	Positive result	Spike trimer	21557	Positive validation control
580	Positive result	Spike trimer	17034	Positive validation control
581	Positive result	Spike trimer	28341	Positive validation control
582	Positive result	Spike trimer	21283	Positive validation control
583	Positive result	Spike trimer	20539	Positive validation control
584	Positive result	Spike trimer	6080	Positive validation control
585	Positive result	Spike trimer	12687	Positive validation control
586	Positive result	Spike trimer	12970	Positive validation control
587	Positive result	Spike trimer	23277	Positive validation control
588	Positive result	Spike trimer	21169	Positive validation control
589	Positive result	Spike trimer	13310	Positive validation control
590	Positive result	Spike trimer	8201	Positive validation control
591	Positive result	Spike trimer	28523	Positive validation control
592	Positive result	Spike trimer	6191	Positive validation control
593	Positive result	Spike trimer	23540	Positive validation control
594	Positive result	Spike trimer	9538	Positive validation control
595	Positive result	Spike trimer	10790	Positive validation control
596	Positive result	Spike trimer	25499	Positive validation control
597	Positive result	Spike trimer	25499	Positive validation control
598	Positive result	Spike trimer	12060	Positive validation control
599	Positive result	Spike trimer	15498	Positive validation control
600	Positive result	Spike trimer	9952	Positive validation control
601	Positive result	Spike trimer	34205	Positive validation control
602	Positive result	Spike trimer	23368	Positive validation control
603	Positive result	Spike trimer	9176	Positive validation control
604	Positive result	Spike trimer	23070	Positive validation control
605	Positive result	Spike trimer	22807	Positive validation control
606	Positive result	Spike trimer	30791	Positive validation control
607	Positive result	Spike trimer	26267	Positive validation control
608	Positive result	Spike trimer	15866	Positive validation control
609	Positive result	Spike trimer	29394	Positive validation control
610	Positive result	Spike trimer	8434	Positive validation control
611	Positive result	Spike trimer	26393	Positive validation control
612	Positive result	Spike trimer	28912	Positive validation control
613	Positive result	Spike trimer	9631	Positive validation control
614	Positive result	Spike trimer	16264	Positive validation control
615	Positive result	Spike trimer	16793	Positive validation control
616	Positive result	Spike trimer	4028	Positive validation control
617	Positive result	Spike trimer	12334	Positive validation control
618	Positive result	Spike trimer	19015	Positive validation control
619	Positive result	Spike trimer	3504	Positive validation control
620	Positive result	Spike trimer	4671	Positive validation control
621	Positive result	Spike trimer	9986	Positive validation control
622	Positive result	Spike trimer	17824	Positive validation control
623	Positive result	Spike trimer	22864	Positive validation control
624	Positive result	Spike trimer	6824	Positive validation control
625	Positive result	Spike trimer	13893	Positive validation control
626	Positive result	Spike trimer	23964	Positive validation control
627	Positive result	Spike trimer	5654	Positive validation control
628	Positive result	Spike trimer	14316	Positive validation control
629	Positive result	Spike trimer	8098	Positive validation control
630	Positive result	Spike trimer	10308	Positive validation control
631	Positive result	Spike trimer	16798	Positive validation control
632	Positive result	Spike trimer	11895	Positive validation control
633	Positive result	Spike trimer	9390	Positive validation control
634	Positive result	Spike trimer	20779	Positive validation control
635	Positive result	Spike trimer	14203	Positive validation control
636	Positive result	Spike trimer	11822	Positive validation control
637	Positive result	Spike trimer	28706	Positive validation control
638	Positive result	Spike trimer	29096	Positive validation control
639	Positive result	Spike trimer	25659	Positive validation control
640	Positive result	Spike trimer	10826	Positive validation control
641	Positive result	Spike trimer	23838	Positive validation control
642	Positive result	Spike trimer	7244	Positive validation control
643	Positive result	Spike trimer	7944	Positive validation control
644	Positive result	Spike trimer	20058	Positive validation control
645	Positive result	Spike trimer	20665	Positive validation control
646	Positive result	Spike trimer	23266	Positive validation control
647	Positive result	Spike trimer	31272	Positive validation control
648	Positive result	Spike trimer	9819	Positive validation control
649	Positive result	Spike trimer	16256	Positive validation control
650	Positive result	Spike trimer	21581	Positive validation control
651	Positive result	Spike trimer	31547	Positive validation control
652	Positive result	Spike trimer	16183	Positive validation control
653	Positive result	Spike trimer	26232	Positive validation control
654	Positive result	Spike trimer	17322	Positive validation control
655	Positive result	Spike trimer	9101	Positive validation control
656	Positive result	Spike trimer	15320	Positive validation control
657	Positive result	Spike trimer	14048	Positive validation control
658	Positive result	Spike trimer	2294	Positive validation control
659	Positive result	Spike trimer	24605	Positive validation control
660	Positive result	Spike trimer	15644	Positive validation control
661	Positive result	Spike trimer	15698	Positive validation control
662	Positive result	Spike trimer	16144	Positive validation control
663	Positive result	Spike trimer	16225	Positive validation control
664	Positive result	Spike trimer	19508	Positive validation control
665	Positive result	Spike trimer	16108	Positive validation control
666	Positive result	Spike trimer	27332	Positive validation control
667	Positive result	Spike trimer	13577	Positive validation control
668	Positive result	Spike trimer	13019	Positive validation control
669	Positive result	Spike trimer	3196	Positive validation control
670	Positive result	Spike trimer	22429	Positive validation control
671	Positive result	Spike trimer	5473	Positive validation control
672	Positive result	Spike trimer	13365	Positive validation control
673	Positive result	Spike trimer	19817	Positive validation control
674	Positive result	Spike trimer	11574	Positive validation control
675	Positive result	Spike trimer	17282	Positive validation control
676	Positive result	Spike trimer	25213	Positive validation control
677	Positive result	Spike trimer	31888	Positive validation control
678	Positive result	Spike trimer	30915	Positive validation control
679	Positive result	Spike trimer	17095	Positive validation control
680	Positive result	Spike trimer	22625	Positive validation control
681	Positive result	Spike trimer	15710	Positive validation control
682	Positive result	Spike trimer	15637	Positive validation control
683	Positive result	Spike trimer	19007	Positive validation control
684	Positive result	Spike trimer	7869	Positive validation control
685	Positive result	Spike trimer	5710	Positive validation control
686	Negative result	Spike S1 domain	209	Negative validation control
687	Negative result	Spike S1 domain	163	Negative validation control
688	Negative result	Spike S1 domain	102	Negative validation control
689	Negative result	Spike S1 domain	202	Negative validation control
690	Negative result	Spike S1 domain	185	Negative validation control
691	Negative result	Spike S1 domain	206	Negative validation control
692	Negative result	Spike S1 domain	279	Negative validation control
693	Negative result	Spike S1 domain	83	Negative validation control
694	Negative result	Spike S1 domain	232	Negative validation control
695	Negative result	Spike S1 domain	240	Negative validation control
696	Negative result	Spike S1 domain	202	Negative validation control
697	Negative result	Spike S1 domain	230	Negative validation control
698	Negative result	Spike S1 domain	475	Negative validation control
699	Negative result	Spike S1 domain	60	Negative validation control
700	Negative result	Spike S1 domain	63	Negative validation control
701	Negative result	Spike S1 domain	79	Negative validation control
702	Negative result	Spike S1 domain	113	Negative validation control
703	Negative result	Spike S1 domain	1152	Negative validation control
704	Negative result	Spike S1 domain	150	Negative validation control
705	Negative result	Spike S1 domain	110	Negative validation control
706	Negative result	Spike S1 domain	124	Negative validation control
707	Negative result	Spike S1 domain	163	Negative validation control
708	Negative result	Spike S1 domain	189	Negative validation control
709	Negative result	Spike S1 domain	227	Negative validation control
710	Negative result	Spike S1 domain	233	Negative validation control
711	Negative result	Spike S1 domain	284	Negative validation control
712	Negative result	Spike S1 domain	103	Negative validation control
713	Negative result	Spike S1 domain	308	Negative validation control
714	Negative result	Spike S1 domain	82	Negative validation control
715	Negative result	Spike S1 domain	84	Negative validation control
716	Negative result	Spike S1 domain	258	Negative validation control
717	Negative result	Spike S1 domain	70	Negative validation control
718	Negative result	Spike S1 domain	164	Negative validation control
719	Negative result	Spike S1 domain	233	Negative validation control
720	Negative result	Spike S1 domain	475	Negative validation control
721	Negative result	Spike S1 domain	92	Negative validation control
722	Negative result	Spike S1 domain	224	Negative validation control
723	Negative result	Spike S1 domain	65	Negative validation control
724	Negative result	Spike S1 domain	170	Negative validation control
725	Negative result	Spike S1 domain	101	Negative validation control
726	Negative result	Spike S1 domain	252	Negative validation control
727	Negative result	Spike S1 domain	267	Negative validation control
728	Negative result	Spike S1 domain	272	Negative validation control
729	Negative result	Spike S1 domain	142	Negative validation control
730	Negative result	Spike S1 domain	94	Negative validation control
731	Negative result	Spike S1 domain	76	Negative validation control
732	Negative result	Spike S1 domain	54	Negative validation control
733	Negative result	Spike S1 domain	184	Negative validation control
734	Negative result	Spike S1 domain	156	Negative validation control
735	Negative result	Spike S1 domain	244	Negative validation control
736	Negative result	Spike S1 domain	204	Negative validation control
737	Negative result	Spike S1 domain	184	Negative validation control
738	Negative result	Spike S1 domain	121	Negative validation control
739	Negative result	Spike S1 domain	72	Negative validation control
740	Negative result	Spike S1 domain	124	Negative validation control
741	Negative result	Spike S1 domain	170	Negative validation control
742	Negative result	Spike S1 domain	158	Negative validation control
743	Negative result	Spike S1 domain	168	Negative validation control
744	Negative result	Spike S1 domain	295	Negative validation control
745	Negative result	Spike S1 domain	172	Negative validation control
746	Negative result	Spike S1 domain	194	Negative validation control
747	Negative result	Spike S1 domain	143	Negative validation control
748	Negative result	Spike S1 domain	232	Negative validation control
749	Negative result	Spike S1 domain	345	Negative validation control
750	Negative result	Spike S1 domain	168	Negative validation control
751	Negative result	Spike S1 domain	57	Negative validation control
752	Negative result	Spike S1 domain	399	Negative validation control
753	Negative result	Spike S1 domain	154	Negative validation control
754	Negative result	Spike S1 domain	108	Negative validation control
755	Negative result	Spike S1 domain	46	Negative validation control
756	Negative result	Spike S1 domain	67	Negative validation control
757	Negative result	Spike S1 domain	154	Negative validation control
758	Negative result	Spike S1 domain	298	Negative validation control
759	Negative result	Spike S1 domain	150	Negative validation control
760	Negative result	Spike S1 domain	251	Negative validation control
761	Negative result	Spike S1 domain	254	Negative validation control
762	Negative result	Spike S1 domain	69	Negative validation control
763	Negative result	Spike S1 domain	52	Negative validation control
764	Negative result	Spike S1 domain	96	Negative validation control
765	Negative result	Spike S1 domain	93	Negative validation control
766	Negative result	Spike S1 domain	130	Negative validation control
767	Negative result	Spike S1 domain	174	Negative validation control
768	Negative result	Spike S1 domain	205	Negative validation control
769	Negative result	Spike S1 domain	218	Negative validation control
770	Negative result	Spike S1 domain	65	Negative validation control
771	Negative result	Spike S1 domain	149	Negative validation control
772	Negative result	Spike S1 domain	76	Negative validation control
773	Negative result	Spike S1 domain	68	Negative validation control
774	Negative result	Spike S1 domain	130	Negative validation control
775	Negative result	Spike S1 domain	183	Negative validation control
776	Negative result	Spike S1 domain	404	Negative validation control
777	Negative result	Spike S1 domain	366	Negative validation control
778	Negative result	Spike S1 domain	331	Negative validation control
779	Negative result	Spike S1 domain	146	Negative validation control
780	Negative result	Spike S1 domain	99	Negative validation control
781	Negative result	Spike S1 domain	290	Negative validation control
782	Negative result	Spike S1 domain	306	Negative validation control
783	Negative result	Spike S1 domain	93	Negative validation control
784	Negative result	Spike S1 domain	502	Negative validation control
785	Negative result	Spike S1 domain	337	Negative validation control
786	Negative result	Spike S1 domain	235	Negative validation control
787	Negative result	Spike S1 domain	301	Negative validation control
788	Negative result	Spike S1 domain	143	Negative validation control
789	Negative result	Spike S1 domain	302	Negative validation control
790	Negative result	Spike S1 domain	244	Negative validation control
791	Negative result	Spike S1 domain	156	Negative validation control
792	Negative result	Spike S1 domain	406	Negative validation control
793	Negative result	Spike S1 domain	1978	Negative validation control
794	Negative result	Spike S1 domain	307	Negative validation control
795	Negative result	Spike S1 domain	202	Negative validation control
796	Negative result	Spike S1 domain	306	Negative validation control
797	Negative result	Spike S1 domain	324	Negative validation control
798	Negative result	Spike S1 domain	868	Negative validation control
799	Negative result	Spike S1 domain	483	Negative validation control
800	Negative result	Spike S1 domain	1251	Negative validation control
801	Negative result	Spike S1 domain	146	Negative validation control
802	Negative result	Spike S1 domain	175	Negative validation control
803	Negative result	Spike S1 domain	137	Negative validation control
804	Negative result	Spike S1 domain	532	Negative validation control
805	Negative result	Spike S1 domain	348	Negative validation control
806	Negative result	Spike S1 domain	298	Negative validation control
807	Negative result	Spike S1 domain	309	Negative validation control
808	Negative result	Spike S1 domain	256	Negative validation control
809	Negative result	Spike S1 domain	402	Negative validation control
810	Negative result	Spike S1 domain	76	Negative validation control
811	Negative result	Spike S1 domain	188	Negative validation control
812	Negative result	Spike S1 domain	260	Negative validation control
813	Negative result	Spike S1 domain	213	Negative validation control
814	Negative result	Spike S1 domain	152	Negative validation control
815	Negative result	Spike S1 domain	220	Negative validation control
816	Negative result	Spike S1 domain	83	Negative validation control
817	Negative result	Spike S1 domain	174	Negative validation control
818	Negative result	Spike S1 domain	219	Negative validation control
819	Negative result	Spike S1 domain	124	Negative validation control
820	Negative result	Spike S1 domain	288	Negative validation control
821	Negative result	Spike S1 domain	87	Negative validation control
822	Negative result	Spike S1 domain	270	Negative validation control
823	Negative result	Spike S1 domain	347	Negative validation control
824	Negative result	Spike S1 domain	76	Negative validation control
825	Negative result	Spike S1 domain	346	Negative validation control
826	Negative result	Spike S1 domain	504	Negative validation control
827	Negative result	Spike S1 domain	231	Negative validation control
828	Negative result	Spike S1 domain	268	Negative validation control
829	Negative result	Spike S1 domain	304	Negative validation control
830	Negative result	Spike S1 domain	202	Negative validation control
831	Negative result	Spike S1 domain	139	Negative validation control
832	Negative result	Spike S1 domain	328	Negative validation control
833	Negative result	Spike S1 domain	472	Negative validation control
834	Negative result	Spike S1 domain	246	Negative validation control
835	Negative result	Spike S1 domain	230	Negative validation control
836	Negative result	Spike S1 domain	98	Negative validation control
837	Negative result	Spike S1 domain	1176	Negative validation control
838	Negative result	Spike S1 domain	112	Negative validation control
839	Negative result	Spike S1 domain	120	Negative validation control
840	Negative result	Spike S1 domain	189	Negative validation control
841	Negative result	Spike S1 domain	90	Negative validation control
842	Negative result	Spike S1 domain	217	Negative validation control
843	Negative result	Spike S1 domain	402	Negative validation control
844	Negative result	Spike S1 domain	294	Negative validation control
845	Negative result	Spike S1 domain	325	Negative validation control
846	Negative result	Spike S1 domain	246	Negative validation control
847	Negative result	Spike S1 domain	439	Negative validation control
848	Negative result	Spike S1 domain	241	Negative validation control
849	Negative result	Spike S1 domain	152	Negative validation control
850	Negative result	Spike S1 domain	305	Negative validation control
851	Negative result	Spike S1 domain	258	Negative validation control
852	Negative result	Spike S1 domain	393	Negative validation control
853	Negative result	Spike S1 domain	103	Negative validation control
854	Negative result	Spike S1 domain	369	Negative validation control
855	Negative result	Spike S1 domain	81	Negative validation control
856	Negative result	Spike S1 domain	324	Negative validation control
857	Negative result	Spike S1 domain	1321	Negative validation control
858	Negative result	Spike S1 domain	222	Negative validation control
859	Negative result	Spike S1 domain	389	Negative validation control
860	Negative result	Spike S1 domain	177	Negative validation control
861	Negative result	Spike S1 domain	252	Negative validation control
862	Negative result	Spike S1 domain	110	Negative validation control
863	Negative result	Spike S1 domain	183	Negative validation control
864	Negative result	Spike S1 domain	101	Negative validation control
865	Negative result	Spike S1 domain	136	Negative validation control
866	Negative result	Spike S1 domain	909	Negative validation control
867	Negative result	Spike S1 domain	240	Negative validation control
868	Negative result	Spike S1 domain	318	Negative validation control
869	Negative result	Spike S1 domain	364	Negative validation control
870	Negative result	Spike S1 domain	214	Negative validation control
871	Negative result	Spike S1 domain	559	Negative validation control
872	Negative result	Spike S1 domain	140	Negative validation control
873	Negative result	Spike S1 domain	363	Negative validation control
874	Negative result	Spike S1 domain	363	Negative validation control
875	Negative result	Spike S1 domain	330	Negative validation control
876	Negative result	Spike S1 domain	268	Negative validation control
877	Negative result	Spike S1 domain	396	Negative validation control
878	Negative result	Spike S1 domain	255	Negative validation control
879	Negative result	Spike S1 domain	128	Negative validation control
880	Negative result	Spike S1 domain	146	Negative validation control
881	Negative result	Spike S1 domain	297	Negative validation control
882	Negative result	Spike S1 domain	185	Negative validation control
883	Negative result	Spike S1 domain	243	Negative validation control
884	Negative result	Spike S1 domain	213	Negative validation control
885	Negative result	Spike S1 domain	218	Negative validation control
886	Negative result	Spike S1 domain	542	Negative validation control
887	Negative result	Spike S1 domain	472	Negative validation control
888	Negative result	Spike S1 domain	237	Negative validation control
889	Negative result	Spike S1 domain	109	Negative validation control
890	Negative result	Spike S1 domain	322	Negative validation control
891	Negative result	Spike S1 domain	2544	Negative validation control
892	Negative result	Spike S1 domain	130	Negative validation control
893	Negative result	Spike S1 domain	167	Negative validation control
894	Negative result	Spike S1 domain	141	Negative validation control
895	Negative result	Spike S1 domain	109	Negative validation control
896	Negative result	Spike S1 domain	285	Negative validation control
897	Negative result	Spike S1 domain	294	Negative validation control
898	Negative result	Spike S1 domain	174	Negative validation control
899	Negative result	Spike S1 domain	158	Negative validation control
900	Negative result	Spike S1 domain	235	Negative validation control
901	Negative result	Spike S1 domain	179	Negative validation control
902	Negative result	Spike S1 domain	338	Negative validation control
903	Negative result	Spike S1 domain	115	Negative validation control
904	Negative result	Spike S1 domain	287	Negative validation control
905	Negative result	Spike S1 domain	174	Negative validation control
906	Negative result	Spike S1 domain	124	Negative validation control
907	Negative result	Spike S1 domain	200	Negative validation control
908	Negative result	Spike S1 domain	484	Negative validation control
909	Negative result	Spike S1 domain	222	Negative validation control
910	Negative result	Spike S1 domain	262	Negative validation control
911	Negative result	Spike S1 domain	255	Negative validation control
912	Positive result	Spike S1 domain	2540	Negative validation control
913	Negative result	Spike S1 domain	168	Negative validation control
914	Negative result	Spike S1 domain	72	Negative validation control
915	Negative result	Spike S1 domain	204	Negative validation control
916	Negative result	Spike S1 domain	290	Negative validation control
917	Negative result	Spike S1 domain	73	Negative validation control
918	Negative result	Spike S1 domain	218	Negative validation control
919	Negative result	Spike S1 domain	50	Negative validation control
920	Negative result	Spike S1 domain	126	Negative validation control
921	Negative result	Spike S1 domain	212	Negative validation control
922	Negative result	Spike S1 domain	364	Negative validation control
923	Negative result	Spike S1 domain	175	Negative validation control
924	Negative result	Spike S1 domain	163	Negative validation control
925	Negative result	Spike S1 domain	124	Negative validation control
926	Negative result	Spike S1 domain	92	Negative validation control
927	Negative result	Spike S1 domain	68	Negative validation control
928	Negative result	Spike S1 domain	141	Negative validation control
929	Negative result	Spike S1 domain	274	Negative validation control
930	Negative result	Spike S1 domain	782	Negative validation control
931	Negative result	Spike S1 domain	221	Negative validation control
932	Negative result	Spike S1 domain	174	Negative validation control
933	Negative result	Spike S1 domain	206	Negative validation control
934	Negative result	Spike S1 domain	383	Negative validation control
935	Negative result	Spike S1 domain	118	Negative validation control
936	Negative result	Spike S1 domain	230	Negative validation control
937	Negative result	Spike S1 domain	308	Negative validation control
938	Negative result	Spike S1 domain	448	Negative validation control
939	Negative result	Spike S1 domain	381	Negative validation control
940	Negative result	Spike S1 domain	130	Negative validation control
941	Negative result	Spike S1 domain	162	Negative validation control
942	Negative result	Spike S1 domain	261	Negative validation control
943	Negative result	Spike S1 domain	102	Negative validation control
944	Negative result	Spike S1 domain	107	Negative validation control
945	Negative result	Spike S1 domain	144	Negative validation control
946	Negative result	Spike S1 domain	334	Negative validation control
947	Negative result	Spike S1 domain	96	Negative validation control
948	Negative result	Spike S1 domain	266	Negative validation control
949	Negative result	Spike S1 domain	126	Negative validation control
950	Negative result	Spike S1 domain	62	Negative validation control
951	Negative result	Spike S1 domain	219	Negative validation control
952	Negative result	Spike S1 domain	158	Negative validation control
953	Negative result	Spike S1 domain	390	Negative validation control
954	Negative result	Spike S1 domain	46	Negative validation control
955	Negative result	Spike S1 domain	253	Negative validation control
956	Negative result	Spike S1 domain	227	Negative validation control
957	Negative result	Spike S1 domain	180	Negative validation control
958	Negative result	Spike S1 domain	62	Negative validation control
959	Negative result	Spike S1 domain	120	Negative validation control
960	Negative result	Spike S1 domain	156	Negative validation control
961	Negative result	Spike S1 domain	466	Negative validation control
962	Negative result	Spike S1 domain	262	Negative validation control
963	Negative result	Spike S1 domain	100	Negative validation control
964	Negative result	Spike S1 domain	91	Negative validation control
965	Negative result	Spike S1 domain	311	Negative validation control
966	Negative result	Spike S1 domain	595	Negative validation control
967	Negative result	Spike S1 domain	350	Negative validation control
968	Negative result	Spike S1 domain	428	Negative validation control
969	Negative result	Spike S1 domain	148	Negative validation control
970	Negative result	Spike S1 domain	218	Negative validation control
971	Negative result	Spike S1 domain	424	Negative validation control
972	Negative result	Spike S1 domain	379	Negative validation control
973	Negative result	Spike S1 domain	3314	Negative validation control
974	Negative result	Spike S1 domain	266	Negative validation control
975	Positive result	Spike S1 domain	16517	Positive validation control
976	Positive result	Spike S1 domain	10605	Positive validation control
977	Positive result	Spike S1 domain	5247	Positive validation control
978	Positive result	Spike S1 domain	13884	Positive validation control
979	Positive result	Spike S1 domain	1931	Positive validation control
980	Positive result	Spike S1 domain	8731	Positive validation control
981	Positive result	Spike S1 domain	4726	Positive validation control
982	Positive result	Spike S1 domain	10885	Positive validation control
983	Positive result	Spike S1 domain	17250	Positive validation control
984	Positive result	Spike S1 domain	22848	Positive validation control
985	Positive result	Spike S1 domain	17775	Positive validation control
986	Positive result	Spike S1 domain	14036	Positive validation control
987	Positive result	Spike S1 domain	14875	Positive validation control
988	Positive result	Spike S1 domain	16400	Positive validation control
989	Positive result	Spike S1 domain	3500	Positive validation control
990	Positive result	Spike S1 domain	2964	Positive validation control
991	Positive result	Spike S1 domain	3696	Positive validation control
992	Positive result	Spike S1 domain	6502	Positive validation control
993	Positive result	Spike S1 domain	13410	Positive validation control
994	Positive result	Spike S1 domain	11956	Positive validation control
995	Positive result	Spike S1 domain	5799	Positive validation control
996	Positive result	Spike S1 domain	12638	Positive validation control
997	Positive result	Spike S1 domain	15153	Positive validation control
998	Positive result	Spike S1 domain	16302	Positive validation control
999	Positive result	Spike S1 domain	14641	Positive validation control
1000	Positive result	Spike S1 domain	7734	Positive validation control
1001	Positive result	Spike S1 domain	14089	Positive validation control
1002	Positive result	Spike S1 domain	11377	Positive validation control
1003	Positive result	Spike S1 domain	7850	Positive validation control
1004	Positive result	Spike S1 domain	12418	Positive validation control
1005	Positive result	Spike S1 domain	13230	Positive validation control
1006	Positive result	Spike S1 domain	16039	Positive validation control
1007	Positive result	Spike S1 domain	17367	Positive validation control
1008	Positive result	Spike S1 domain	15587	Positive validation control
1009	Positive result	Spike S1 domain	2165	Positive validation control
1010	Negative result	Spike S1 domain	302	Negative validation control
1011	Negative result	Spike S1 domain	270	Negative validation control
1012	Negative result	Spike S1 domain	256	Negative validation control
1013	Negative result	Spike S1 domain	235	Negative validation control
1014	Negative result	Spike S1 domain	363	Negative validation control
1015	Negative result	Spike S1 domain	120	Negative validation control
1016	Negative result	Spike S1 domain	132	Negative validation control
1017	Negative result	Spike S1 domain	87	Negative validation control
1018	Negative result	Spike S1 domain	272	Negative validation control
1019	Negative result	Spike S1 domain	81	Negative validation control
1020	Negative result	Spike S1 domain	92	Negative validation control
1021	Negative result	Spike S1 domain	295	Negative validation control
1022	Negative result	Spike S1 domain	552	Negative validation control
1023	Negative result	Spike S1 domain	226	Negative validation control
1024	Negative result	Spike S1 domain	302	Negative validation control
1025	Negative result	Spike S1 domain	206	Negative validation control
1026	Negative result	Spike S1 domain	324	Negative validation control
1027	Negative result	Spike S1 domain	119	Negative validation control
1028	Negative result	Spike S1 domain	446	Negative validation control
1029	Negative result	Spike S1 domain	383	Negative validation control
1030	Negative result	Spike S1 domain	291	Negative validation control
1031	Negative result	Spike S1 domain	314	Negative validation control
1032	Negative result	Spike S1 domain	91	Negative validation control
1033	Negative result	Spike S1 domain	210	Negative validation control
1034	Negative result	Spike S1 domain	762	Negative validation control
1035	Negative result	Spike S1 domain	163	Negative validation control
1036	Negative result	Spike S1 domain	182	Negative validation control
1037	Negative result	Spike S1 domain	118	Negative validation control
1038	Negative result	Spike S1 domain	359	Negative validation control
1039	Negative result	Spike S1 domain	616	Negative validation control
1040	Negative result	Spike S1 domain	1464	Negative validation control
1041	Negative result	Spike S1 domain	269	Negative validation control
1042	Negative result	Spike S1 domain	445	Negative validation control
1043	Negative result	Spike S1 domain	223	Negative validation control
1044	Negative result	Spike S1 domain	84	Negative validation control
1045	Negative result	Spike S1 domain	96	Negative validation control
1046	Negative result	Spike S1 domain	457	Negative validation control
1047	Negative result	Spike S1 domain	96	Negative validation control
1048	Negative result	Spike S1 domain	199	Negative validation control
1049	Negative result	Spike S1 domain	118	Negative validation control
1050	Negative result	Spike S1 domain	283	Negative validation control
1051	Negative result	Spike S1 domain	420	Negative validation control
1052	Negative result	Spike S1 domain	291	Negative validation control
1053	Negative result	Spike S1 domain	717	Negative validation control
1054	Negative result	Spike S1 domain	345	Negative validation control
1055	Negative result	Spike S1 domain	130	Negative validation control
1056	Negative result	Spike S1 domain	290	Negative validation control
1057	Negative result	Spike S1 domain	120	Negative validation control
1058	Negative result	Spike S1 domain	218	Negative validation control
1059	Negative result	Spike S1 domain	246	Negative validation control
1060	Negative result	Spike S1 domain	343	Negative validation control
1061	Negative result	Spike S1 domain	300	Negative validation control
1062	Negative result	Spike S1 domain	402	Negative validation control
1063	Negative result	Spike S1 domain	127	Negative validation control
1064	Negative result	Spike S1 domain	103	Negative validation control
1065	Negative result	Spike S1 domain	307	Negative validation control
1066	Negative result	Spike S1 domain	369	Negative validation control
1067	Negative result	Spike S1 domain	932	Negative validation control
1068	Negative result	Spike S1 domain	317	Negative validation control
1069	Negative result	Spike S1 domain	370	Negative validation control
1070	Negative result	Spike S1 domain	180	Negative validation control
1071	Negative result	Spike S1 domain	268	Negative validation control
1072	Negative result	Spike S1 domain	564	Negative validation control
1073	Negative result	Spike S1 domain	126	Negative validation control
1074	Negative result	Spike S1 domain	218	Negative validation control
1075	Negative result	Spike S1 domain	452	Negative validation control
1076	Negative result	Spike S1 domain	260	Negative validation control
1077	Negative result	Spike S1 domain	188	Negative validation control
1078	Negative result	Spike S1 domain	295	Negative validation control
1079	Negative result	Spike S1 domain	193	Negative validation control
1080	Negative result	Spike S1 domain	1006	Negative validation control
1081	Negative result	Spike S1 domain	168	Negative validation control
1082	Negative result	Spike S1 domain	218	Negative validation control
1083	Negative result	Spike S1 domain	174	Negative validation control
1084	Negative result	Spike S1 domain	462	Negative validation control
1085	Negative result	Spike S1 domain	214	Negative validation control
1086	Negative result	Spike S1 domain	2635	Negative validation control
1087	Negative result	Spike S1 domain	237	Negative validation control
1088	Negative result	Spike S1 domain	173	Negative validation control
1089	Negative result	Spike S1 domain	264	Negative validation control
1090	Negative result	Spike S1 domain	252	Negative validation control
1091	Negative result	Spike S1 domain	197	Negative validation control
1092	Negative result	Spike S1 domain	236	Negative validation control
1093	Negative result	Spike S1 domain	380	Negative validation control
1094	Negative result	Spike S1 domain	468	Negative validation control
1095	Positive result	Spike S1 domain	5546	Positive validation control
1096	Positive result	Spike S1 domain	19946	Positive validation control
1097	Positive result	Spike S1 domain	3336	Positive validation control
1098	Positive result	Spike S1 domain	7141	Positive validation control
1099	Positive result	Spike S1 domain	12665	Positive validation control
1100	Positive result	Spike S1 domain	14570	Positive validation control
1101	Negative result	Spike S1 domain	195	Positive validation control
1102	Positive result	Spike S1 domain	2646	Positive validation control
1103	Positive result	Spike S1 domain	10111	Positive validation control
1104	Positive result	Spike S1 domain	19052	Positive validation control
1105	Negative result	Spike S1 domain	142	Negative validation control
1106	Negative result	Spike S1 domain	253	Negative validation control
1107	Negative result	Spike S1 domain	380	Negative validation control
1108	Negative result	Spike S1 domain	298	Negative validation control
1109	Negative result	Spike S1 domain	66	Negative validation control
1110	Negative result	Spike S1 domain	204	Negative validation control
1111	Negative result	Spike S1 domain	236	Negative validation control
1112	Negative result	Spike S1 domain	156	Negative validation control
1113	Negative result	Spike S1 domain	247	Negative validation control
1114	Negative result	Spike S1 domain	141	Negative validation control
1115	Negative result	Spike S1 domain	241	Negative validation control
1116	Negative result	Spike S1 domain	331	Negative validation control
1117	Negative result	Spike S1 domain	56	Negative validation control
1118	Negative result	Spike S1 domain	239	Negative validation control
1119	Negative result	Spike S1 domain	184	Negative validation control
1120	Negative result	Spike S1 domain	142	Negative validation control
1121	Negative result	Spike S1 domain	139	Negative validation control
1122	Negative result	Spike S1 domain	281	Negative validation control
1123	Negative result	Spike S1 domain	372	Negative validation control
1124	Negative result	Spike S1 domain	160	Negative validation control
1125	Negative result	Spike S1 domain	95	Negative validation control
1126	Negative result	Spike S1 domain	202	Negative validation control
1127	Negative result	Spike S1 domain	286	Negative validation control
1128	Negative result	Spike S1 domain	168	Negative validation control
1129	Negative result	Spike S1 domain	211	Negative validation control
1130	Negative result	Spike S1 domain	354	Negative validation control
1131	Negative result	Spike S1 domain	246	Negative validation control
1132	Negative result	Spike S1 domain	450	Negative validation control
1133	Negative result	Spike S1 domain	255	Negative validation control
1134	Negative result	Spike S1 domain	359	Negative validation control
1135	Negative result	Spike S1 domain	311	Negative validation control
1136	Negative result	Spike S1 domain	87	Negative validation control
1137	Negative result	Spike S1 domain	365	Negative validation control
1138	Negative result	Spike S1 domain	408	Negative validation control
1139	Negative result	Spike S1 domain	298	Negative validation control
1140	Negative result	Spike S1 domain	338	Negative validation control
1141	Negative result	Spike S1 domain	238	Negative validation control
1142	Negative result	Spike S1 domain	262	Negative validation control
1143	Negative result	Spike S1 domain	233	Negative validation control
1144	Negative result	Spike S1 domain	176	Negative validation control
1145	Negative result	Spike S1 domain	190	Negative validation control
1146	Negative result	Spike S1 domain	214	Negative validation control
1147	Negative result	Spike S1 domain	310	Negative validation control
1148	Negative result	Spike S1 domain	258	Negative validation control
1149	Negative result	Spike S1 domain	209	Negative validation control
1150	Negative result	Spike S1 domain	405	Negative validation control
1151	Negative result	Spike S1 domain	260	Negative validation control
1152	Negative result	Spike S1 domain	244	Negative validation control
1153	Negative result	Spike S1 domain	215	Negative validation control
1154	Negative result	Spike S1 domain	130	Negative validation control
1155	Negative result	Spike S1 domain	76	Negative validation control
1156	Negative result	Spike S1 domain	241	Negative validation control
1157	Negative result	Spike S1 domain	172	Negative validation control
1158	Negative result	Spike S1 domain	148	Negative validation control
1159	Negative result	Spike S1 domain	80	Negative validation control
1160	Negative result	Spike S1 domain	229	Negative validation control
1161	Negative result	Spike S1 domain	148	Negative validation control
1162	Negative result	Spike S1 domain	110	Negative validation control
1163	Negative result	Spike S1 domain	138	Negative validation control
1164	Negative result	Spike S1 domain	223	Negative validation control
1165	Negative result	Spike S1 domain	364	Negative validation control
1166	Negative result	Spike S1 domain	175	Negative validation control
1167	Negative result	Spike S1 domain	492	Negative validation control
1168	Negative result	Spike S1 domain	115	Negative validation control
1169	Negative result	Spike S1 domain	219	Negative validation control
1170	Negative result	Spike S1 domain	164	Negative validation control
1171	Negative result	Spike S1 domain	253	Negative validation control
1172	Negative result	Spike S1 domain	258	Negative validation control
1173	Positive result	Spike S1 domain	7680	Positive validation control
1174	Positive result	Spike S1 domain	17692	Positive validation control
1175	Positive result	Spike S1 domain	7752	Positive validation control
1176	Positive result	Spike S1 domain	7826	Positive validation control
1177	Positive result	Spike S1 domain	18435	Positive validation control
1178	Positive result	Spike S1 domain	9478	Positive validation control
1179	Positive result	Spike S1 domain	7376	Positive validation control
1180	Positive result	Spike S1 domain	2710	Positive validation control
1181	Positive result	Spike S1 domain	2540	Positive validation control
1182	Positive result	Spike S1 domain	10334	Positive validation control
1183	Negative result	Spike S1 domain	1490	Positive validation control
1184	Positive result	Spike S1 domain	3849	Positive validation control
1185	Positive result	Spike S1 domain	4619	Positive validation control
1186	Positive result	Spike S1 domain	21526	Positive validation control
1187	Positive result	Spike S1 domain	10769	Positive validation control
1188	Positive result	Spike S1 domain	14755	Positive validation control
1189	Positive result	Spike S1 domain	9245	Positive validation control
1190	Positive result	Spike S1 domain	19660	Positive validation control
1191	Positive result	Spike S1 domain	18709	Positive validation control
1192	Positive result	Spike S1 domain	17440	Positive validation control
1193	Positive result	Spike S1 domain	22132	Positive validation control
1194	Positive result	Spike S1 domain	22774	Positive validation control
1195	Positive result	Spike S1 domain	19671	Positive validation control
1196	Positive result	Spike S1 domain	21480	Positive validation control
1197	Positive result	Spike S1 domain	19396	Positive validation control
1198	Positive result	Spike S1 domain	11080	Positive validation control
1199	Positive result	Spike S1 domain	16395	Positive validation control
1200	Positive result	Spike S1 domain	3114	Positive validation control
1201	Positive result	Spike S1 domain	3259	Positive validation control
1202	Positive result	Spike S1 domain	16970	Positive validation control
1203	Positive result	Spike S1 domain	15706	Positive validation control
1204	Positive result	Spike S1 domain	12212	Positive validation control
1205	Positive result	Spike S1 domain	10053	Positive validation control
1206	Positive result	Spike S1 domain	7969	Positive validation control
1207	Positive result	Spike S1 domain	12978	Positive validation control
1208	Positive result	Spike S1 domain	16942	Positive validation control
1209	Positive result	Spike S1 domain	26038	Positive validation control
1210	Positive result	Spike S1 domain	7892	Positive validation control
1211	Positive result	Spike S1 domain	10132	Positive validation control
1212	Positive result	Spike S1 domain	18228	Positive validation control
1213	Positive result	Spike S1 domain	17450	Positive validation control
1214	Positive result	Spike S1 domain	10437	Positive validation control
1215	Positive result	Spike S1 domain	15696	Positive validation control
1216	Positive result	Spike S1 domain	8858	Positive validation control
1217	Positive result	Spike S1 domain	17545	Positive validation control
1218	Positive result	Spike S1 domain	10427	Positive validation control
1219	Positive result	Spike S1 domain	12111	Positive validation control
1220	Positive result	Spike S1 domain	26953	Positive validation control
1221	Positive result	Spike S1 domain	20289	Positive validation control
1222	Positive result	Spike S1 domain	22259	Positive validation control
1223	Positive result	Spike S1 domain	6460	Positive validation control
1224	Positive result	Spike S1 domain	10412	Positive validation control
1225	Positive result	Spike S1 domain	9579	Positive validation control
1226	Positive result	Spike S1 domain	7284	Positive validation control
1227	Positive result	Spike S1 domain	12502	Positive validation control
1228	Positive result	Spike S1 domain	14717	Positive validation control
1229	Positive result	Spike S1 domain	15512	Positive validation control
1230	Positive result	Spike S1 domain	20140	Positive validation control
1231	Positive result	Spike S1 domain	21929	Positive validation control
1232	Positive result	Spike S1 domain	21999	Positive validation control
1233	Positive result	Spike S1 domain	27458	Positive validation control
1234	Positive result	Spike S1 domain	24972	Positive validation control
1235	Positive result	Spike S1 domain	20071	Positive validation control
1236	Positive result	Spike S1 domain	14297	Positive validation control
1237	Positive result	Spike S1 domain	19606	Positive validation control
1238	Positive result	Spike S1 domain	25356	Positive validation control
1239	Positive result	Spike S1 domain	16610	Positive validation control
1240	Positive result	Spike S1 domain	25321	Positive validation control
1241	Positive result	Spike S1 domain	20094	Positive validation control
1242	Positive result	Spike S1 domain	23300	Positive validation control
1243	Positive result	Spike S1 domain	25251	Positive validation control
1244	Positive result	Spike S1 domain	18538	Positive validation control
1245	Positive result	Spike S1 domain	8799	Positive validation control
1246	Positive result	Spike S1 domain	17701	Positive validation control
1247	Positive result	Spike S1 domain	26831	Positive validation control
1248	Positive result	Spike S1 domain	24218	Positive validation control
1249	Positive result	Spike S1 domain	22742	Positive validation control
1250	Positive result	Spike S1 domain	23718	Positive validation control
1251	Positive result	Spike S1 domain	25367	Positive validation control
1252	Positive result	Spike S1 domain	23439	Positive validation control
1253	Positive result	Spike S1 domain	17470	Positive validation control
1254	Positive result	Spike S1 domain	23137	Positive validation control
1255	Positive result	Spike S1 domain	23091	Positive validation control
1256	Positive result	Spike S1 domain	5197	Positive validation control
1257	Positive result	Spike S1 domain	17394	Positive validation control
1258	Positive result	Spike S1 domain	22603	Positive validation control
1259	Positive result	Spike S1 domain	25042	Positive validation control
1260	Positive result	Spike S1 domain	17124	Positive validation control
1261	Positive result	Spike S1 domain	24880	Positive validation control
1262	Positive result	Spike S1 domain	23195	Positive validation control
1263	Positive result	Spike S1 domain	13104	Positive validation control
1264	Positive result	Spike S1 domain	23416	Positive validation control
1265	Positive result	Spike S1 domain	17419	Positive validation control
1266	Positive result	Spike S1 domain	29920	Positive validation control
1267	Positive result	Spike S1 domain	19565	Positive validation control
1268	Positive result	Spike S1 domain	17424	Positive validation control
1269	Positive result	Spike S1 domain	1877	Positive validation control
1270	Positive result	Spike S1 domain	9369	Positive validation control
1271	Positive result	Spike S1 domain	10503	Positive validation control
1272	Positive result	Spike S1 domain	12122	Positive validation control
1273	Positive result	Spike S1 domain	18580	Positive validation control
1274	Positive result	Spike S1 domain	14612	Positive validation control
1275	Positive result	Spike S1 domain	8846	Positive validation control
1276	Positive result	Spike S1 domain	25293	Positive validation control
1277	Positive result	Spike S1 domain	5198	Positive validation control
1278	Positive result	Spike S1 domain	21994	Positive validation control
1279	Positive result	Spike S1 domain	11376	Positive validation control
1280	Positive result	Spike S1 domain	6762	Positive validation control
1281	Positive result	Spike S1 domain	20390	Positive validation control
1282	Positive result	Spike S1 domain	26209	Positive validation control
1283	Positive result	Spike S1 domain	15259	Positive validation control
1284	Positive result	Spike S1 domain	14768	Positive validation control
1285	Positive result	Spike S1 domain	5802	Positive validation control
1286	Positive result	Spike S1 domain	30241	Positive validation control
1287	Positive result	Spike S1 domain	20482	Positive validation control
1288	Positive result	Spike S1 domain	6851	Positive validation control
1289	Positive result	Spike S1 domain	25453	Positive validation control
1290	Positive result	Spike S1 domain	14982	Positive validation control
1291	Positive result	Spike S1 domain	25590	Positive validation control
1292	Positive result	Spike S1 domain	26026	Positive validation control
1293	Positive result	Spike S1 domain	9122	Positive validation control
1294	Positive result	Spike S1 domain	29096	Positive validation control
1295	Positive result	Spike S1 domain	6298	Positive validation control
1296	Positive result	Spike S1 domain	23231	Positive validation control
1297	Positive result	Spike S1 domain	27904	Positive validation control
1298	Positive result	Spike S1 domain	3695	Positive validation control
1299	Positive result	Spike S1 domain	14428	Positive validation control
1300	Positive result	Spike S1 domain	15119	Positive validation control
1301	Positive result	Spike S1 domain	2222	Positive validation control
1302	Positive result	Spike S1 domain	7488	Positive validation control
1303	Positive result	Spike S1 domain	22062	Positive validation control
1304	Positive result	Spike S1 domain	2378	Positive validation control
1305	Positive result	Spike S1 domain	2531	Positive validation control
1306	Positive result	Spike S1 domain	5243	Positive validation control
1307	Positive result	Spike S1 domain	14165	Positive validation control
1308	Positive result	Spike S1 domain	21994	Positive validation control
1309	Positive result	Spike S1 domain	6238	Positive validation control
1310	Positive result	Spike S1 domain	11355	Positive validation control
1311	Positive result	Spike S1 domain	20527	Positive validation control
1312	Positive result	Spike S1 domain	3631	Positive validation control
1313	Positive result	Spike S1 domain	10205	Positive validation control
1314	Positive result	Spike S1 domain	7214	Positive validation control
1315	Positive result	Spike S1 domain	8228	Positive validation control
1316	Positive result	Spike S1 domain	10965	Positive validation control
1317	Positive result	Spike S1 domain	11477	Positive validation control
1318	Positive result	Spike S1 domain	3024	Positive validation control
1319	Positive result	Spike S1 domain	15067	Positive validation control
1320	Positive result	Spike S1 domain	9144	Positive validation control
1321	Positive result	Spike S1 domain	8170	Positive validation control
1322	Positive result	Spike S1 domain	21742	Positive validation control
1323	Positive result	Spike S1 domain	25178	Positive validation control
1324	Positive result	Spike S1 domain	21123	Positive validation control
1325	Positive result	Spike S1 domain	7237	Positive validation control
1326	Positive result	Spike S1 domain	20092	Positive validation control
1327	Positive result	Spike S1 domain	5051	Positive validation control
1328	Positive result	Spike S1 domain	7573	Positive validation control
1329	Positive result	Spike S1 domain	18351	Positive validation control
1330	Positive result	Spike S1 domain	15747	Positive validation control
1331	Positive result	Spike S1 domain	19726	Positive validation control
1332	Positive result	Spike S1 domain	28294	Positive validation control
1333	Positive result	Spike S1 domain	6062	Positive validation control
1334	Positive result	Spike S1 domain	18351	Positive validation control
1335	Positive result	Spike S1 domain	14612	Positive validation control
1336	Positive result	Spike S1 domain	28008	Positive validation control
1337	Positive result	Spike S1 domain	13568	Positive validation control
1338	Positive result	Spike S1 domain	22108	Positive validation control
1339	Positive result	Spike S1 domain	11355	Positive validation control
1340	Positive result	Spike S1 domain	3165	Positive validation control
1341	Positive result	Spike S1 domain	14298	Positive validation control
1342	Positive result	Spike S1 domain	10676	Positive validation control
1343	Positive result	Spike S1 domain	1303	Positive validation control
1344	Positive result	Spike S1 domain	23964	Positive validation control
1345	Positive result	Spike S1 domain	9135	Positive validation control
1346	Positive result	Spike S1 domain	11908	Positive validation control
1347	Positive result	Spike S1 domain	8805	Positive validation control
1348	Positive result	Spike S1 domain	13125	Positive validation control
1349	Positive result	Spike S1 domain	12273	Positive validation control
1350	Positive result	Spike S1 domain	13347	Positive validation control
1351	Positive result	Spike S1 domain	26003	Positive validation control
1352	Positive result	Spike S1 domain	9932	Positive validation control
1353	Positive result	Spike S1 domain	9732	Positive validation control
1354	Positive result	Spike S1 domain	1512	Positive validation control
1355	Positive result	Spike S1 domain	16899	Positive validation control
1356	Positive result	Spike S1 domain	3758	Positive validation control
1357	Positive result	Spike S1 domain	7441	Positive validation control
1358	Positive result	Spike S1 domain	15712	Positive validation control
1359	Positive result	Spike S1 domain	8115	Positive validation control
1360	Positive result	Spike S1 domain	11443	Positive validation control
1361	Positive result	Spike S1 domain	24320	Positive validation control
1362	Positive result	Spike S1 domain	15703	Positive validation control
1363	Positive result	Spike S1 domain	29449	Positive validation control
1364	Positive result	Spike S1 domain	21950	Positive validation control
1365	Positive result	Spike S1 domain	22717	Positive validation control
1366	Positive result	Spike S1 domain	19728	Positive validation control
1367	Positive result	Spike S1 domain	21618	Positive validation control
1368	Positive result	Spike S1 domain	25740	Positive validation control
1369	Positive result	Spike S1 domain	7382	Positive validation control
1370	Positive result	Spike S1 domain	3710	Positive validation control
1371	Negative result	Nucleocapsid protein	638	Negative validation control
1372	Negative result	Nucleocapsid protein	399	Negative validation control
1373	Negative result	Nucleocapsid protein	211	Negative validation control
1374	Negative result	Nucleocapsid protein	1131	Negative validation control
1375	Negative result	Nucleocapsid protein	517	Negative validation control
1376	Negative result	Nucleocapsid protein	328	Negative validation control
1377	Negative result	Nucleocapsid protein	842	Negative validation control
1378	Negative result	Nucleocapsid protein	193	Negative validation control
1379	Negative result	Nucleocapsid protein	289	Negative validation control
1380	Negative result	Nucleocapsid protein	314	Negative validation control
1381	Negative result	Nucleocapsid protein	542	Negative validation control
1382	Negative result	Nucleocapsid protein	330	Negative validation control
1383	Negative result	Nucleocapsid protein	169	Negative validation control
1384	Negative result	Nucleocapsid protein	126	Negative validation control
1385	Negative result	Nucleocapsid protein	186	Negative validation control
1386	Negative result	Nucleocapsid protein	142	Negative validation control
1387	Negative result	Nucleocapsid protein	258	Negative validation control
1388	Negative result	Nucleocapsid protein	281	Negative validation control
1389	Negative result	Nucleocapsid protein	470	Negative validation control
1390	Negative result	Nucleocapsid protein	1006	Negative validation control
1391	Negative result	Nucleocapsid protein	180	Negative validation control
1392	Negative result	Nucleocapsid protein	197	Negative validation control
1393	Negative result	Nucleocapsid protein	851	Negative validation control
1394	Negative result	Nucleocapsid protein	262	Negative validation control
1395	Negative result	Nucleocapsid protein	305	Negative validation control
1396	Negative result	Nucleocapsid protein	444	Negative validation control
1397	Negative result	Nucleocapsid protein	1636	Negative validation control
1398	Negative result	Nucleocapsid protein	328	Negative validation control
1399	Negative result	Nucleocapsid protein	1187	Negative validation control
1400	Negative result	Nucleocapsid protein	1166	Negative validation control
1401	Negative result	Nucleocapsid protein	328	Negative validation control
1402	Negative result	Nucleocapsid protein	304	Negative validation control
1403	Negative result	Nucleocapsid protein	199	Negative validation control
1404	Negative result	Nucleocapsid protein	369	Negative validation control
1405	Negative result	Nucleocapsid protein	509	Negative validation control
1406	Negative result	Nucleocapsid protein	244	Negative validation control
1407	Negative result	Nucleocapsid protein	335	Negative validation control
1408	Negative result	Nucleocapsid protein	178	Negative validation control
1409	Negative result	Nucleocapsid protein	170	Negative validation control
1410	Negative result	Nucleocapsid protein	163	Negative validation control
1411	Negative result	Nucleocapsid protein	1267	Negative validation control
1412	Negative result	Nucleocapsid protein	516	Negative validation control
1413	Negative result	Nucleocapsid protein	295	Negative validation control
1414	Negative result	Nucleocapsid protein	227	Negative validation control
1415	Negative result	Nucleocapsid protein	166	Negative validation control
1416	Negative result	Nucleocapsid protein	146	Negative validation control
1417	Negative result	Nucleocapsid protein	126	Negative validation control
1418	Negative result	Nucleocapsid protein	315	Negative validation control
1419	Negative result	Nucleocapsid protein	1307	Negative validation control
1420	Negative result	Nucleocapsid protein	738	Negative validation control
1421	Negative result	Nucleocapsid protein	365	Negative validation control
1422	Negative result	Nucleocapsid protein	367	Negative validation control
1423	Negative result	Nucleocapsid protein	417	Negative validation control
1424	Negative result	Nucleocapsid protein	312	Negative validation control
1425	Negative result	Nucleocapsid protein	1764	Negative validation control
1426	Negative result	Nucleocapsid protein	338	Negative validation control
1427	Negative result	Nucleocapsid protein	761	Negative validation control
1428	Negative result	Nucleocapsid protein	594	Negative validation control
1429	Negative result	Nucleocapsid protein	309	Negative validation control
1430	Negative result	Nucleocapsid protein	302	Negative validation control
1431	Negative result	Nucleocapsid protein	1682	Negative validation control
1432	Negative result	Nucleocapsid protein	219	Negative validation control
1433	Negative result	Nucleocapsid protein	437	Negative validation control
1434	Negative result	Nucleocapsid protein	322	Negative validation control
1435	Negative result	Nucleocapsid protein	340	Negative validation control
1436	Negative result	Nucleocapsid protein	597	Negative validation control
1437	Negative result	Nucleocapsid protein	740	Negative validation control
1438	Negative result	Nucleocapsid protein	342	Negative validation control
1439	Negative result	Nucleocapsid protein	208	Negative validation control
1440	Negative result	Nucleocapsid protein	43	Negative validation control
1441	Negative result	Nucleocapsid protein	618	Negative validation control
1442	Negative result	Nucleocapsid protein	402	Negative validation control
1443	Negative result	Nucleocapsid protein	423	Negative validation control
1444	Negative result	Nucleocapsid protein	185	Negative validation control
1445	Negative result	Nucleocapsid protein	1459	Negative validation control
1446	Negative result	Nucleocapsid protein	328	Negative validation control
1447	Negative result	Nucleocapsid protein	376	Negative validation control
1448	Negative result	Nucleocapsid protein	50	Negative validation control
1449	Negative result	Nucleocapsid protein	203	Negative validation control
1450	Negative result	Nucleocapsid protein	512	Negative validation control
1451	Negative result	Nucleocapsid protein	284	Negative validation control
1452	Negative result	Nucleocapsid protein	633	Negative validation control
1453	Negative result	Nucleocapsid protein	820	Negative validation control
1454	Negative result	Nucleocapsid protein	387	Negative validation control
1455	Negative result	Nucleocapsid protein	647	Negative validation control
1456	Negative result	Nucleocapsid protein	160	Negative validation control
1457	Negative result	Nucleocapsid protein	1801	Negative validation control
1458	Negative result	Nucleocapsid protein	138	Negative validation control
1459	Negative result	Nucleocapsid protein	223	Negative validation control
1460	Negative result	Nucleocapsid protein	266	Negative validation control
1461	Negative result	Nucleocapsid protein	339	Negative validation control
1462	Negative result	Nucleocapsid protein	850	Negative validation control
1463	Negative result	Nucleocapsid protein	351	Negative validation control
1464	Negative result	Nucleocapsid protein	1456	Negative validation control
1465	Negative result	Nucleocapsid protein	2769	Negative validation control
1466	Negative result	Nucleocapsid protein	496	Negative validation control
1467	Negative result	Nucleocapsid protein	6514	Negative validation control
1468	Negative result	Nucleocapsid protein	260	Negative validation control
1469	Negative result	Nucleocapsid protein	859	Negative validation control
1470	Negative result	Nucleocapsid protein	436	Negative validation control
1471	Negative result	Nucleocapsid protein	1264	Negative validation control
1472	Negative result	Nucleocapsid protein	381	Negative validation control
1473	Negative result	Nucleocapsid protein	384	Negative validation control
1474	Negative result	Nucleocapsid protein	350	Negative validation control
1475	Negative result	Nucleocapsid protein	1105	Negative validation control
1476	Negative result	Nucleocapsid protein	227	Negative validation control
1477	Negative result	Nucleocapsid protein	618	Negative validation control
1478	Negative result	Nucleocapsid protein	271	Negative validation control
1479	Negative result	Nucleocapsid protein	1208	Negative validation control
1480	Negative result	Nucleocapsid protein	639	Negative validation control
1481	Negative result	Nucleocapsid protein	622	Negative validation control
1482	Negative result	Nucleocapsid protein	333	Negative validation control
1483	Negative result	Nucleocapsid protein	516	Negative validation control
1484	Negative result	Nucleocapsid protein	424	Negative validation control
1485	Negative result	Nucleocapsid protein	576	Negative validation control
1486	Negative result	Nucleocapsid protein	1839	Negative validation control
1487	Negative result	Nucleocapsid protein	370	Negative validation control
1488	Negative result	Nucleocapsid protein	891	Negative validation control
1489	Negative result	Nucleocapsid protein	789	Negative validation control
1490	Negative result	Nucleocapsid protein	409	Negative validation control
1491	Negative result	Nucleocapsid protein	1352	Negative validation control
1492	Negative result	Nucleocapsid protein	323	Negative validation control
1493	Negative result	Nucleocapsid protein	445	Negative validation control
1494	Negative result	Nucleocapsid protein	357	Negative validation control
1495	Negative result	Nucleocapsid protein	157	Negative validation control
1496	Negative result	Nucleocapsid protein	1154	Negative validation control
1497	Negative result	Nucleocapsid protein	363	Negative validation control
1498	Negative result	Nucleocapsid protein	913	Negative validation control
1499	Negative result	Nucleocapsid protein	465	Negative validation control
1500	Negative result	Nucleocapsid protein	284	Negative validation control
1501	Negative result	Nucleocapsid protein	187	Negative validation control
1502	Negative result	Nucleocapsid protein	408	Negative validation control
1503	Negative result	Nucleocapsid protein	778	Negative validation control
1504	Negative result	Nucleocapsid protein	982	Negative validation control
1505	Negative result	Nucleocapsid protein	500	Negative validation control
1506	Negative result	Nucleocapsid protein	209	Negative validation control
1507	Negative result	Nucleocapsid protein	338	Negative validation control
1508	Negative result	Nucleocapsid protein	522	Negative validation control
1509	Negative result	Nucleocapsid protein	3391	Negative validation control
1510	Negative result	Nucleocapsid protein	402	Negative validation control
1511	Negative result	Nucleocapsid protein	701	Negative validation control
1512	Negative result	Nucleocapsid protein	485	Negative validation control
1513	Negative result	Nucleocapsid protein	471	Negative validation control
1514	Negative result	Nucleocapsid protein	438	Negative validation control
1515	Negative result	Nucleocapsid protein	269	Negative validation control
1516	Negative result	Nucleocapsid protein	1164	Negative validation control
1517	Negative result	Nucleocapsid protein	764	Negative validation control
1518	Negative result	Nucleocapsid protein	390	Negative validation control
1519	Negative result	Nucleocapsid protein	267	Negative validation control
1520	Negative result	Nucleocapsid protein	224	Negative validation control
1521	Negative result	Nucleocapsid protein	500	Negative validation control
1522	Negative result	Nucleocapsid protein	326	Negative validation control
1523	Negative result	Nucleocapsid protein	738	Negative validation control
1524	Negative result	Nucleocapsid protein	145	Negative validation control
1525	Negative result	Nucleocapsid protein	319	Negative validation control
1526	Negative result	Nucleocapsid protein	306	Negative validation control
1527	Negative result	Nucleocapsid protein	515	Negative validation control
1528	Negative result	Nucleocapsid protein	1411	Negative validation control
1529	Negative result	Nucleocapsid protein	1542	Negative validation control
1530	Negative result	Nucleocapsid protein	954	Negative validation control
1531	Negative result	Nucleocapsid protein	446	Negative validation control
1532	Negative result	Nucleocapsid protein	584	Negative validation control
1533	Negative result	Nucleocapsid protein	2152	Negative validation control
1534	Negative result	Nucleocapsid protein	292	Negative validation control
1535	Negative result	Nucleocapsid protein	825	Negative validation control
1536	Negative result	Nucleocapsid protein	321	Negative validation control
1537	Negative result	Nucleocapsid protein	534	Negative validation control
1538	Negative result	Nucleocapsid protein	311	Negative validation control
1539	Negative result	Nucleocapsid protein	219	Negative validation control
1540	Negative result	Nucleocapsid protein	208	Negative validation control
1541	Negative result	Nucleocapsid protein	899	Negative validation control
1542	Negative result	Nucleocapsid protein	1762	Negative validation control
1543	Negative result	Nucleocapsid protein	596	Negative validation control
1544	Negative result	Nucleocapsid protein	434	Negative validation control
1545	Negative result	Nucleocapsid protein	662	Negative validation control
1546	Negative result	Nucleocapsid protein	766	Negative validation control
1547	Negative result	Nucleocapsid protein	212	Negative validation control
1548	Negative result	Nucleocapsid protein	330	Negative validation control
1549	Negative result	Nucleocapsid protein	188	Negative validation control
1550	Negative result	Nucleocapsid protein	811	Negative validation control
1551	Negative result	Nucleocapsid protein	1662	Negative validation control
1552	Negative result	Nucleocapsid protein	377	Negative validation control
1553	Negative result	Nucleocapsid protein	350	Negative validation control
1554	Negative result	Nucleocapsid protein	992	Negative validation control
1555	Negative result	Nucleocapsid protein	284	Negative validation control
1556	Negative result	Nucleocapsid protein	528	Negative validation control
1557	Negative result	Nucleocapsid protein	283	Negative validation control
1558	Negative result	Nucleocapsid protein	1001	Negative validation control
1559	Negative result	Nucleocapsid protein	3867	Negative validation control
1560	Negative result	Nucleocapsid protein	336	Negative validation control
1561	Negative result	Nucleocapsid protein	348	Negative validation control
1562	Negative result	Nucleocapsid protein	690	Negative validation control
1563	Negative result	Nucleocapsid protein	2042	Negative validation control
1564	Negative result	Nucleocapsid protein	421	Negative validation control
1565	Negative result	Nucleocapsid protein	1764	Negative validation control
1566	Negative result	Nucleocapsid protein	247	Negative validation control
1567	Negative result	Nucleocapsid protein	304	Negative validation control
1568	Negative result	Nucleocapsid protein	694	Negative validation control
1569	Negative result	Nucleocapsid protein	863	Negative validation control
1570	Negative result	Nucleocapsid protein	1624	Negative validation control
1571	Negative result	Nucleocapsid protein	1745	Negative validation control
1572	Negative result	Nucleocapsid protein	898	Negative validation control
1573	Negative result	Nucleocapsid protein	585	Negative validation control
1574	Negative result	Nucleocapsid protein	594	Negative validation control
1575	Negative result	Nucleocapsid protein	772	Negative validation control
1576	Negative result	Nucleocapsid protein	441	Negative validation control
1577	Negative result	Nucleocapsid protein	681	Negative validation control
1578	Negative result	Nucleocapsid protein	292	Negative validation control
1579	Negative result	Nucleocapsid protein	376	Negative validation control
1580	Negative result	Nucleocapsid protein	184	Negative validation control
1581	Negative result	Nucleocapsid protein	425	Negative validation control
1582	Negative result	Nucleocapsid protein	337	Negative validation control
1583	Negative result	Nucleocapsid protein	256	Negative validation control
1584	Negative result	Nucleocapsid protein	508	Negative validation control
1585	Negative result	Nucleocapsid protein	753	Negative validation control
1586	Negative result	Nucleocapsid protein	380	Negative validation control
1587	Negative result	Nucleocapsid protein	1058	Negative validation control
1588	Negative result	Nucleocapsid protein	225	Negative validation control
1589	Negative result	Nucleocapsid protein	380	Negative validation control
1590	Negative result	Nucleocapsid protein	280	Negative validation control
1591	Negative result	Nucleocapsid protein	1607	Negative validation control
1592	Negative result	Nucleocapsid protein	865	Negative validation control
1593	Negative result	Nucleocapsid protein	713	Negative validation control
1594	Negative result	Nucleocapsid protein	403	Negative validation control
1595	Negative result	Nucleocapsid protein	384	Negative validation control
1596	Negative result	Nucleocapsid protein	2755	Negative validation control
1597	Positive result	Nucleocapsid protein	391	Negative validation control
1598	Negative result	Nucleocapsid protein	311	Negative validation control
1599	Negative result	Nucleocapsid protein	213	Negative validation control
1600	Negative result	Nucleocapsid protein	252	Negative validation control
1601	Negative result	Nucleocapsid protein	420	Negative validation control
1602	Negative result	Nucleocapsid protein	3000	Negative validation control
1603	Negative result	Nucleocapsid protein	383	Negative validation control
1604	Negative result	Nucleocapsid protein	158	Negative validation control
1605	Negative result	Nucleocapsid protein	347	Negative validation control
1606	Negative result	Nucleocapsid protein	341	Negative validation control
1607	Negative result	Nucleocapsid protein	386	Negative validation control
1608	Negative result	Nucleocapsid protein	1453	Negative validation control
1609	Negative result	Nucleocapsid protein	525	Negative validation control
1610	Negative result	Nucleocapsid protein	2016	Negative validation control
1611	Negative result	Nucleocapsid protein	171	Negative validation control
1612	Negative result	Nucleocapsid protein	198	Negative validation control
1613	Negative result	Nucleocapsid protein	639	Negative validation control
1614	Negative result	Nucleocapsid protein	513	Negative validation control
1615	Negative result	Nucleocapsid protein	156	Negative validation control
1616	Negative result	Nucleocapsid protein	3740	Negative validation control
1617	Negative result	Nucleocapsid protein	508	Negative validation control
1618	Negative result	Nucleocapsid protein	930	Negative validation control
1619	Negative result	Nucleocapsid protein	820	Negative validation control
1620	Negative result	Nucleocapsid protein	983	Negative validation control
1621	Negative result	Nucleocapsid protein	425	Negative validation control
1622	Negative result	Nucleocapsid protein	965	Negative validation control
1623	Negative result	Nucleocapsid protein	445	Negative validation control
1624	Negative result	Nucleocapsid protein	1334	Negative validation control
1625	Negative result	Nucleocapsid protein	206	Negative validation control
1626	Negative result	Nucleocapsid protein	736	Negative validation control
1627	Negative result	Nucleocapsid protein	470	Negative validation control
1628	Negative result	Nucleocapsid protein	751	Negative validation control
1629	Negative result	Nucleocapsid protein	860	Negative validation control
1630	Negative result	Nucleocapsid protein	226	Negative validation control
1631	Negative result	Nucleocapsid protein	344	Negative validation control
1632	Negative result	Nucleocapsid protein	225	Negative validation control
1633	Negative result	Nucleocapsid protein	357	Negative validation control
1634	Negative result	Nucleocapsid protein	820	Negative validation control
1635	Negative result	Nucleocapsid protein	329	Negative validation control
1636	Negative result	Nucleocapsid protein	287	Negative validation control
1637	Negative result	Nucleocapsid protein	202	Negative validation control
1638	Negative result	Nucleocapsid protein	910	Negative validation control
1639	Negative result	Nucleocapsid protein	83	Negative validation control
1640	Negative result	Nucleocapsid protein	1172	Negative validation control
1641	Negative result	Nucleocapsid protein	540	Negative validation control
1642	Negative result	Nucleocapsid protein	772	Negative validation control
1643	Negative result	Nucleocapsid protein	234	Negative validation control
1644	Negative result	Nucleocapsid protein	431	Negative validation control
1645	Negative result	Nucleocapsid protein	548	Negative validation control
1646	Negative result	Nucleocapsid protein	884	Negative validation control
1647	Negative result	Nucleocapsid protein	385	Negative validation control
1648	Negative result	Nucleocapsid protein	301	Negative validation control
1649	Negative result	Nucleocapsid protein	1316	Negative validation control
1650	Negative result	Nucleocapsid protein	307	Negative validation control
1651	Negative result	Nucleocapsid protein	499	Negative validation control
1652	Negative result	Nucleocapsid protein	279	Negative validation control
1653	Negative result	Nucleocapsid protein	412	Negative validation control
1654	Negative result	Nucleocapsid protein	302	Negative validation control
1655	Negative result	Nucleocapsid protein	392	Negative validation control
1656	Negative result	Nucleocapsid protein	1128	Negative validation control
1657	Negative result	Nucleocapsid protein	890	Negative validation control
1658	Negative result	Nucleocapsid protein	247	Negative validation control
1659	Negative result	Nucleocapsid protein	208	Negative validation control
1660	Positive result	Nucleocapsid protein	15271	Positive validation control
1661	Positive result	Nucleocapsid protein	9677	Positive validation control
1662	Positive result	Nucleocapsid protein	13863	Positive validation control
1663	Positive result	Nucleocapsid protein	4019	Positive validation control
1664	Positive result	Nucleocapsid protein	871	Positive validation control
1665	Positive result	Nucleocapsid protein	11092	Positive validation control
1666	Positive result	Nucleocapsid protein	16144	Positive validation control
1667	Positive result	Nucleocapsid protein	10234	Positive validation control
1668	Positive result	Nucleocapsid protein	10616	Positive validation control
1669	Positive result	Nucleocapsid protein	20816	Positive validation control
1670	Positive result	Nucleocapsid protein	22013	Positive validation control
1671	Positive result	Nucleocapsid protein	8099	Positive validation control
1672	Positive result	Nucleocapsid protein	11830	Positive validation control
1673	Positive result	Nucleocapsid protein	16967	Positive validation control
1674	Positive result	Nucleocapsid protein	1800	Positive validation control
1675	Positive result	Nucleocapsid protein	3468	Positive validation control
1676	Positive result	Nucleocapsid protein	13388	Positive validation control
1677	Positive result	Nucleocapsid protein	12926	Positive validation control
1678	Positive result	Nucleocapsid protein	7464	Positive validation control
1679	Positive result	Nucleocapsid protein	7190	Positive validation control
1680	Positive result	Nucleocapsid protein	12711	Positive validation control
1681	Positive result	Nucleocapsid protein	5641	Positive validation control
1682	Positive result	Nucleocapsid protein	15426	Positive validation control
1683	Positive result	Nucleocapsid protein	10162	Positive validation control
1684	Positive result	Nucleocapsid protein	4831	Positive validation control
1685	Positive result	Nucleocapsid protein	10175	Positive validation control
1686	Positive result	Nucleocapsid protein	13132	Positive validation control
1687	Positive result	Nucleocapsid protein	15266	Positive validation control
1688	Positive result	Nucleocapsid protein	16309	Positive validation control
1689	Positive result	Nucleocapsid protein	10396	Positive validation control
1690	Positive result	Nucleocapsid protein	11388	Positive validation control
1691	Positive result	Nucleocapsid protein	10324	Positive validation control
1692	Positive result	Nucleocapsid protein	13935	Positive validation control
1693	Positive result	Nucleocapsid protein	12595	Positive validation control
1694	Positive result	Nucleocapsid protein	19946	Positive validation control
1695	Negative result	Nucleocapsid protein	664	Negative validation control
1696	Negative result	Nucleocapsid protein	1638	Negative validation control
1697	Negative result	Nucleocapsid protein	284	Negative validation control
1698	Negative result	Nucleocapsid protein	724	Negative validation control
1699	Negative result	Nucleocapsid protein	605	Negative validation control
1700	Negative result	Nucleocapsid protein	168	Negative validation control
1701	Negative result	Nucleocapsid protein	181	Negative validation control
1702	Negative result	Nucleocapsid protein	236	Negative validation control
1703	Negative result	Nucleocapsid protein	432	Negative validation control
1704	Negative result	Nucleocapsid protein	238	Negative validation control
1705	Negative result	Nucleocapsid protein	437	Negative validation control
1706	Negative result	Nucleocapsid protein	598	Negative validation control
1707	Negative result	Nucleocapsid protein	1232	Negative validation control
1708	Negative result	Nucleocapsid protein	342	Negative validation control
1709	Negative result	Nucleocapsid protein	663	Negative validation control
1710	Negative result	Nucleocapsid protein	563	Negative validation control
1711	Negative result	Nucleocapsid protein	600	Negative validation control
1712	Negative result	Nucleocapsid protein	382	Negative validation control
1713	Negative result	Nucleocapsid protein	1279	Negative validation control
1714	Negative result	Nucleocapsid protein	400	Negative validation control
1715	Negative result	Nucleocapsid protein	733	Negative validation control
1716	Negative result	Nucleocapsid protein	802	Negative validation control
1717	Negative result	Nucleocapsid protein	481	Negative validation control
1718	Negative result	Nucleocapsid protein	432	Negative validation control
1719	Negative result	Nucleocapsid protein	325	Negative validation control
1720	Negative result	Nucleocapsid protein	457	Negative validation control
1721	Negative result	Nucleocapsid protein	361	Negative validation control
1722	Negative result	Nucleocapsid protein	223	Negative validation control
1723	Negative result	Nucleocapsid protein	471	Negative validation control
1724	Negative result	Nucleocapsid protein	263	Negative validation control
1725	Negative result	Nucleocapsid protein	883	Negative validation control
1726	Negative result	Nucleocapsid protein	928	Negative validation control
1727	Negative result	Nucleocapsid protein	759	Negative validation control
1728	Negative result	Nucleocapsid protein	6962	Negative validation control
1729	Negative result	Nucleocapsid protein	168	Negative validation control
1730	Negative result	Nucleocapsid protein	198	Negative validation control
1731	Negative result	Nucleocapsid protein	580	Negative validation control
1732	Negative result	Nucleocapsid protein	218	Negative validation control
1733	Negative result	Nucleocapsid protein	374	Negative validation control
1734	Negative result	Nucleocapsid protein	183	Negative validation control
1735	Negative result	Nucleocapsid protein	685	Negative validation control
1736	Negative result	Nucleocapsid protein	468	Negative validation control
1737	Negative result	Nucleocapsid protein	398	Negative validation control
1738	Negative result	Nucleocapsid protein	345	Negative validation control
1739	Negative result	Nucleocapsid protein	355	Negative validation control
1740	Negative result	Nucleocapsid protein	388	Negative validation control
1741	Negative result	Nucleocapsid protein	394	Negative validation control
1742	Negative result	Nucleocapsid protein	1020	Negative validation control
1743	Negative result	Nucleocapsid protein	747	Negative validation control
1744	Negative result	Nucleocapsid protein	404	Negative validation control
1745	Negative result	Nucleocapsid protein	785	Negative validation control
1746	Negative result	Nucleocapsid protein	360	Negative validation control
1747	Negative result	Nucleocapsid protein	1276	Negative validation control
1748	Negative result	Nucleocapsid protein	343	Negative validation control
1749	Negative result	Nucleocapsid protein	378	Negative validation control
1750	Negative result	Nucleocapsid protein	448	Negative validation control
1751	Negative result	Nucleocapsid protein	467	Negative validation control
1752	Negative result	Nucleocapsid protein	610	Negative validation control
1753	Negative result	Nucleocapsid protein	768	Negative validation control
1754	Negative result	Nucleocapsid protein	518	Negative validation control
1755	Negative result	Nucleocapsid protein	424	Negative validation control
1756	Negative result	Nucleocapsid protein	452	Negative validation control
1757	Negative result	Nucleocapsid protein	600	Negative validation control
1758	Negative result	Nucleocapsid protein	193	Negative validation control
1759	Negative result	Nucleocapsid protein	389	Negative validation control
1760	Negative result	Nucleocapsid protein	518	Negative validation control
1761	Negative result	Nucleocapsid protein	306	Negative validation control
1762	Negative result	Nucleocapsid protein	258	Negative validation control
1763	Negative result	Nucleocapsid protein	375	Negative validation control
1764	Negative result	Nucleocapsid protein	494	Negative validation control
1765	Negative result	Nucleocapsid protein	441	Negative validation control
1766	Negative result	Nucleocapsid protein	414	Negative validation control
1767	Negative result	Nucleocapsid protein	326	Negative validation control
1768	Negative result	Nucleocapsid protein	349	Negative validation control
1769	Negative result	Nucleocapsid protein	546	Negative validation control
1770	Negative result	Nucleocapsid protein	460	Negative validation control
1771	Negative result	Nucleocapsid protein	746	Negative validation control
1772	Negative result	Nucleocapsid protein	283	Negative validation control
1773	Negative result	Nucleocapsid protein	316	Negative validation control
1774	Negative result	Nucleocapsid protein	389	Negative validation control
1775	Negative result	Nucleocapsid protein	380	Negative validation control
1776	Negative result	Nucleocapsid protein	539	Negative validation control
1777	Negative result	Nucleocapsid protein	567	Negative validation control
1778	Negative result	Nucleocapsid protein	388	Negative validation control
1779	Negative result	Nucleocapsid protein	974	Negative validation control
1780	Positive result	Nucleocapsid protein	3272	Positive validation control
1781	Positive result	Nucleocapsid protein	23708	Positive validation control
1782	Positive result	Nucleocapsid protein	6558	Positive validation control
1783	Positive result	Nucleocapsid protein	5782	Positive validation control
1784	Positive result	Nucleocapsid protein	18808	Positive validation control
1785	Positive result	Nucleocapsid protein	21920	Positive validation control
1786	Negative result	Nucleocapsid protein	256	Positive validation control
1787	Positive result	Nucleocapsid protein	3660	Positive validation control
1788	Positive result	Nucleocapsid protein	19551	Positive validation control
1789	Positive result	Nucleocapsid protein	19040	Positive validation control
1790	Negative result	Nucleocapsid protein	242	Negative validation control
1791	Negative result	Nucleocapsid protein	397	Negative validation control
1792	Negative result	Nucleocapsid protein	3014	Negative validation control
1793	Negative result	Nucleocapsid protein	1528	Negative validation control
1794	Negative result	Nucleocapsid protein	187	Negative validation control
1795	Negative result	Nucleocapsid protein	268	Negative validation control
1796	Negative result	Nucleocapsid protein	378	Negative validation control
1797	Negative result	Nucleocapsid protein	417	Negative validation control
1798	Negative result	Nucleocapsid protein	250	Negative validation control
1799	Negative result	Nucleocapsid protein	242	Negative validation control
1800	Negative result	Nucleocapsid protein	395	Negative validation control
1801	Negative result	Nucleocapsid protein	378	Negative validation control
1802	Negative result	Nucleocapsid protein	101	Negative validation control
1803	Negative result	Nucleocapsid protein	279	Negative validation control
1804	Negative result	Nucleocapsid protein	361	Negative validation control
1805	Negative result	Nucleocapsid protein	778	Negative validation control
1806	Negative result	Nucleocapsid protein	312	Negative validation control
1807	Negative result	Nucleocapsid protein	1034	Negative validation control
1808	Negative result	Nucleocapsid protein	644	Negative validation control
1809	Negative result	Nucleocapsid protein	234	Negative validation control
1810	Negative result	Nucleocapsid protein	139	Negative validation control
1811	Negative result	Nucleocapsid protein	875	Negative validation control
1812	Negative result	Nucleocapsid protein	416	Negative validation control
1813	Negative result	Nucleocapsid protein	1438	Negative validation control
1814	Negative result	Nucleocapsid protein	205	Negative validation control
1815	Negative result	Nucleocapsid protein	758	Negative validation control
1816	Negative result	Nucleocapsid protein	504	Negative validation control
1817	Negative result	Nucleocapsid protein	257	Negative validation control
1818	Negative result	Nucleocapsid protein	555	Negative validation control
1819	Negative result	Nucleocapsid protein	604	Negative validation control
1820	Negative result	Nucleocapsid protein	542	Negative validation control
1821	Negative result	Nucleocapsid protein	509	Negative validation control
1822	Negative result	Nucleocapsid protein	455	Negative validation control
1823	Negative result	Nucleocapsid protein	391	Negative validation control
1824	Negative result	Nucleocapsid protein	468	Negative validation control
1825	Negative result	Nucleocapsid protein	485	Negative validation control
1826	Negative result	Nucleocapsid protein	722	Negative validation control
1827	Negative result	Nucleocapsid protein	667	Negative validation control
1828	Negative result	Nucleocapsid protein	614	Negative validation control
1829	Negative result	Nucleocapsid protein	416	Negative validation control
1830	Negative result	Nucleocapsid protein	200	Negative validation control
1831	Negative result	Nucleocapsid protein	458	Negative validation control
1832	Negative result	Nucleocapsid protein	458	Negative validation control
1833	Negative result	Nucleocapsid protein	401	Negative validation control
1834	Negative result	Nucleocapsid protein	464	Negative validation control
1835	Negative result	Nucleocapsid protein	338	Negative validation control
1836	Negative result	Nucleocapsid protein	396	Negative validation control
1837	Negative result	Nucleocapsid protein	440	Negative validation control
1838	Negative result	Nucleocapsid protein	531	Negative validation control
1839	Negative result	Nucleocapsid protein	291	Negative validation control
1840	Negative result	Nucleocapsid protein	256	Negative validation control
1841	Negative result	Nucleocapsid protein	609	Negative validation control
1842	Negative result	Nucleocapsid protein	178	Negative validation control
1843	Negative result	Nucleocapsid protein	560	Negative validation control
1844	Negative result	Nucleocapsid protein	203	Negative validation control
1845	Negative result	Nucleocapsid protein	240	Negative validation control
1846	Negative result	Nucleocapsid protein	753	Negative validation control
1847	Negative result	Nucleocapsid protein	469	Negative validation control
1848	Negative result	Nucleocapsid protein	3462	Negative validation control
1849	Negative result	Nucleocapsid protein	684	Negative validation control
1850	Negative result	Nucleocapsid protein	702	Negative validation control
1851	Negative result	Nucleocapsid protein	431	Negative validation control
1852	Negative result	Nucleocapsid protein	614	Negative validation control
1853	Negative result	Nucleocapsid protein	227	Negative validation control
1854	Negative result	Nucleocapsid protein	417	Negative validation control
1855	Negative result	Nucleocapsid protein	348	Negative validation control
1856	Negative result	Nucleocapsid protein	304	Negative validation control
1857	Negative result	Nucleocapsid protein	575	Negative validation control
1858	Positive result	Nucleocapsid protein	14139	Positive validation control
1859	Positive result	Nucleocapsid protein	26999	Positive validation control
1860	Positive result	Nucleocapsid protein	18217	Positive validation control
1861	Positive result	Nucleocapsid protein	18549	Positive validation control
1862	Positive result	Nucleocapsid protein	17656	Positive validation control
1863	Positive result	Nucleocapsid protein	9124	Positive validation control
1864	Positive result	Nucleocapsid protein	23129	Positive validation control
1865	Positive result	Nucleocapsid protein	2559	Positive validation control
1866	Positive result	Nucleocapsid protein	2907	Positive validation control
1867	Positive result	Nucleocapsid protein	5355	Positive validation control
1868	Negative result	Nucleocapsid protein	599	Positive validation control
1869	Positive result	Nucleocapsid protein	13532	Positive validation control
1870	Positive result	Nucleocapsid protein	6387	Positive validation control
1871	Positive result	Nucleocapsid protein	26014	Positive validation control
1872	Positive result	Nucleocapsid protein	14581	Positive validation control
1873	Positive result	Nucleocapsid protein	19076	Positive validation control
1874	Positive result	Nucleocapsid protein	28912	Positive validation control
1875	Positive result	Nucleocapsid protein	6572	Positive validation control
1876	Positive result	Nucleocapsid protein	24984	Positive validation control
1877	Positive result	Nucleocapsid protein	21091	Positive validation control
1878	Positive result	Nucleocapsid protein	12428	Positive validation control
1879	Positive result	Nucleocapsid protein	25625	Positive validation control
1880	Positive result	Nucleocapsid protein	25626	Positive validation control
1881	Positive result	Nucleocapsid protein	22546	Positive validation control
1882	Positive result	Nucleocapsid protein	27961	Positive validation control
1883	Positive result	Nucleocapsid protein	24366	Positive validation control
1884	Positive result	Nucleocapsid protein	15269	Positive validation control
1885	Positive result	Nucleocapsid protein	1748	Positive validation control
1886	Positive result	Nucleocapsid protein	3578	Positive validation control
1887	Positive result	Nucleocapsid protein	16338	Positive validation control
1888	Positive result	Nucleocapsid protein	15390	Positive validation control
1889	Positive result	Nucleocapsid protein	8064	Positive validation control
1890	Positive result	Nucleocapsid protein	12163	Positive validation control
1891	Positive result	Nucleocapsid protein	17702	Positive validation control
1892	Positive result	Nucleocapsid protein	10666	Positive validation control
1893	Positive result	Nucleocapsid protein	19328	Positive validation control
1894	Positive result	Nucleocapsid protein	23564	Positive validation control
1895	Positive result	Nucleocapsid protein	12293	Positive validation control
1896	Positive result	Nucleocapsid protein	10034	Positive validation control
1897	Positive result	Nucleocapsid protein	12835	Positive validation control
1898	Positive result	Nucleocapsid protein	17076	Positive validation control
1899	Positive result	Nucleocapsid protein	8224	Positive validation control
1900	Positive result	Nucleocapsid protein	29495	Positive validation control
1901	Positive result	Nucleocapsid protein	13152	Positive validation control
1902	Positive result	Nucleocapsid protein	20060	Positive validation control
1903	Positive result	Nucleocapsid protein	12675	Positive validation control
1904	Positive result	Nucleocapsid protein	24171	Positive validation control
1905	Positive result	Nucleocapsid protein	28946	Positive validation control
1906	Positive result	Nucleocapsid protein	24205	Positive validation control
1907	Positive result	Nucleocapsid protein	28625	Positive validation control
1908	Positive result	Nucleocapsid protein	12549	Positive validation control
1909	Positive result	Nucleocapsid protein	20541	Positive validation control
1910	Positive result	Nucleocapsid protein	22671	Positive validation control
1911	Positive result	Nucleocapsid protein	5084	Positive validation control
1912	Positive result	Nucleocapsid protein	25282	Positive validation control
1913	Positive result	Nucleocapsid protein	20106	Positive validation control
1914	Positive result	Nucleocapsid protein	21915	Positive validation control
1915	Positive result	Nucleocapsid protein	24652	Positive validation control
1916	Positive result	Nucleocapsid protein	17957	Positive validation control
1917	Positive result	Nucleocapsid protein	24856	Positive validation control
1918	Positive result	Nucleocapsid protein	25960	Positive validation control
1919	Positive result	Nucleocapsid protein	24822	Positive validation control
1920	Positive result	Nucleocapsid protein	17210	Positive validation control
1921	Positive result	Nucleocapsid protein	20582	Positive validation control
1922	Positive result	Nucleocapsid protein	28132	Positive validation control
1923	Positive result	Nucleocapsid protein	24903	Positive validation control
1924	Positive result	Nucleocapsid protein	8781	Positive validation control
1925	Positive result	Nucleocapsid protein	25948	Positive validation control
1926	Positive result	Nucleocapsid protein	23741	Positive validation control
1927	Positive result	Nucleocapsid protein	27040	Positive validation control
1928	Positive result	Nucleocapsid protein	21209	Positive validation control
1929	Positive result	Nucleocapsid protein	24276	Positive validation control
1930	Positive result	Nucleocapsid protein	16742	Positive validation control
1931	Positive result	Nucleocapsid protein	11949	Positive validation control
1932	Positive result	Nucleocapsid protein	26575	Positive validation control
1933	Positive result	Nucleocapsid protein	26959	Positive validation control
1934	Positive result	Nucleocapsid protein	23276	Positive validation control
1935	Positive result	Nucleocapsid protein	16393	Positive validation control
1936	Positive result	Nucleocapsid protein	25728	Positive validation control
1937	Positive result	Nucleocapsid protein	21163	Positive validation control
1938	Positive result	Nucleocapsid protein	16371	Positive validation control
1939	Positive result	Nucleocapsid protein	23300	Positive validation control
1940	Positive result	Nucleocapsid protein	12318	Positive validation control
1941	Positive result	Nucleocapsid protein	12273	Positive validation control
1942	Positive result	Nucleocapsid protein	12700	Positive validation control
1943	Positive result	Nucleocapsid protein	13735	Positive validation control
1944	Positive result	Nucleocapsid protein	24182	Positive validation control
1945	Positive result	Nucleocapsid protein	12904	Positive validation control
1946	Positive result	Nucleocapsid protein	22661	Positive validation control
1947	Positive result	Nucleocapsid protein	26854	Positive validation control
1948	Positive result	Nucleocapsid protein	14274	Positive validation control
1949	Positive result	Nucleocapsid protein	22046	Positive validation control
1950	Positive result	Nucleocapsid protein	26761	Positive validation control
1951	Positive result	Nucleocapsid protein	29561	Positive validation control
1952	Positive result	Nucleocapsid protein	13309	Positive validation control
1953	Positive result	Nucleocapsid protein	22360	Positive validation control
1954	Positive result	Nucleocapsid protein	7772	Positive validation control
1955	Positive result	Nucleocapsid protein	22108	Positive validation control
1956	Positive result	Nucleocapsid protein	16232	Positive validation control
1957	Positive result	Nucleocapsid protein	17366	Positive validation control
1958	Positive result	Nucleocapsid protein	17366	Positive validation control
1959	Positive result	Nucleocapsid protein	12068	Positive validation control
1960	Positive result	Nucleocapsid protein	7261	Positive validation control
1961	Positive result	Nucleocapsid protein	12902	Positive validation control
1962	Positive result	Nucleocapsid protein	21433	Positive validation control
1963	Positive result	Nucleocapsid protein	14592	Positive validation control
1964	Positive result	Nucleocapsid protein	10299	Positive validation control
1965	Positive result	Nucleocapsid protein	14797	Positive validation control
1966	Positive result	Nucleocapsid protein	22704	Positive validation control
1967	Positive result	Nucleocapsid protein	24468	Positive validation control
1968	Positive result	Nucleocapsid protein	22795	Positive validation control
1969	Positive result	Nucleocapsid protein	14673	Positive validation control
1970	Positive result	Nucleocapsid protein	7490	Positive validation control
1971	Positive result	Nucleocapsid protein	23551	Positive validation control
1972	Positive result	Nucleocapsid protein	22543	Positive validation control
1973	Positive result	Nucleocapsid protein	15387	Positive validation control
1974	Positive result	Nucleocapsid protein	21215	Positive validation control
1975	Positive result	Nucleocapsid protein	17183	Positive validation control
1976	Positive result	Nucleocapsid protein	24571	Positive validation control
1977	Positive result	Nucleocapsid protein	24766	Positive validation control
1978	Positive result	Nucleocapsid protein	25545	Positive validation control
1979	Positive result	Nucleocapsid protein	24514	Positive validation control
1980	Positive result	Nucleocapsid protein	2321	Positive validation control
1981	Positive result	Nucleocapsid protein	27996	Positive validation control
1982	Positive result	Nucleocapsid protein	28660	Positive validation control
1983	Positive result	Nucleocapsid protein	6341	Positive validation control
1984	Positive result	Nucleocapsid protein	12307	Positive validation control
1985	Positive result	Nucleocapsid protein	12855	Positive validation control
1986	Positive result	Nucleocapsid protein	1867	Positive validation control
1987	Positive result	Nucleocapsid protein	12556	Positive validation control
1988	Positive result	Nucleocapsid protein	20413	Positive validation control
1989	Positive result	Nucleocapsid protein	1757	Positive validation control
1990	Positive result	Nucleocapsid protein	2357	Positive validation control
1991	Positive result	Nucleocapsid protein	21535	Positive validation control
1992	Positive result	Nucleocapsid protein	12810	Positive validation control
1993	Positive result	Nucleocapsid protein	24101	Positive validation control
1994	Positive result	Nucleocapsid protein	17755	Positive validation control
1995	Positive result	Nucleocapsid protein	19909	Positive validation control
1996	Positive result	Nucleocapsid protein	23311	Positive validation control
1997	Positive result	Nucleocapsid protein	4752	Positive validation control
1998	Positive result	Nucleocapsid protein	2763	Positive validation control
1999	Positive result	Nucleocapsid protein	7972	Positive validation control
[truncated: 56 more rows]

## Sheet: tab s1
	Positive controls (n=243)					Negative controls (n=442)
	Not reactive	Reactive	Sensitivity (%)	95% CI		Not reactive	Reactive	Specificity (%)	95% CI
Nucleocapsid protein	8	235	96.7	93.6-98.6		435	7	98.4	96.8-99.4
Spike S1 domain	2	241	99.2	97.1-99.9		438	4	99.1	97.7-99.8
Spike trimer	1	242	99.6	97.7-100		437	5	98.9	97.4-99.6
Combined result
(2/3 positive antigens)	2	241	99.2	97.1-99.9		441	1	99.8	98.7-100
